# Supplementary material for: 5-(1H-1,2,3-Benzotriazol-1-ylmeth­yl)-3-phenyl-1,2,4-oxadiazole
Source: Acta Crystallogr Sect E Struct Rep Online. 2008 Jul 5;64(Pt 8):o1403. doi: 10.1107/S1600536808019879 (PMC2962036; doi:10.1107/S1600536808019879)
Supplement: Supplementary file 2 [file e-64-o1403-Isup2.hkl]

# 
# h,k,l, Fc-squared, Fo-squared, sigma(Fo-squared) and status flag 
# 
data_I
_shelx_title ' 080514a in P2(1)/c' 
_shelx_refln_list_code          4 
_shelx_F_calc_maximum      152.73 
_exptl_crystal_F_000       576.00 
_reflns_d_resolution_high  0.8396 
 
loop_ 
 _symmetry_equiv_pos_as_xyz 
 'x, y, z' 
 '-x, y+1/2, -z+1/2' 
 '-x, -y, -z' 
 'x, -y-1/2, z-1/2' 
 
_cell_length_a     4.7009 
_cell_length_b    11.1000 
_cell_length_c    25.2646 
_cell_angle_alpha  90.000 
_cell_angle_beta   95.234 
_cell_angle_gamma  90.000 
 
_shelx_F_squared_multiplier     1.000 
 
loop_ 
 _refln_index_h 
 _refln_index_k 
 _refln_index_l 
 _refln_F_squared_calc 
 _refln_F_squared_meas 
 _refln_F_squared_sigma 
 _refln_observed_status 
   1   0   0        9.77       13.49      2.64 o 
   2   0   0      250.68      244.86     10.58 o 
   3   0   0      175.87      181.65     12.32 o 
   4   0   0      149.99      149.08     13.85 o 
   5   0   0       33.03       40.73     11.24 o 
   1   1   0     3786.00     3682.10     35.64 o 
   2   1   0      280.57      267.18      7.80 o 
   3   1   0      415.71      406.17     13.38 o 
   4   1   0        0.06       -0.53      3.40 o 
   5   1   0        0.43       -4.27      5.48 o 
   0   2   0    11724.58    10302.40    139.26 o 
   1   2   0      779.82      750.80      8.80 o 
   2   2   0       18.62       19.20      2.51 o 
   3   2   0       70.15       91.52      8.94 o 
   4   2   0        2.64        4.35      4.30 o 
   5   2   0        3.70        3.21      5.73 o 
   1   3   0      445.87      455.76      7.50 o 
   2   3   0        1.70        0.30      1.48 o 
   3   3   0       46.82       54.70      4.68 o 
   4   3   0        0.74       -2.21      3.96 o 
   5   3   0        8.81        5.63      6.46 o 
   0   4   0      638.69      615.40     11.53 o 
   1   4   0     1417.06     1463.46     15.85 o 
   2   4   0      298.87      297.96      6.37 o 
   3   4   0       15.59       15.65      4.13 o 
   4   4   0      150.52      152.20     10.63 o 
   5   4   0       52.95       49.59      8.04 o 
   1   5   0        0.88        1.71      2.11 o 
   2   5   0       10.45       10.31      2.81 o 
   3   5   0       43.42       42.25      4.40 o 
   4   5   0       89.50       89.29      8.35 o 
   5   5   0        7.37        9.15      6.48 o 
   0   6   0     2846.79     2783.36     42.14 o 
   1   6   0      393.74      430.66      9.48 o 
   2   6   0       59.00       52.84      4.87 o 
   3   6   0       71.91       55.04     10.58 o 
   4   6   0        3.39        2.87      5.85 o 
   1   7   0      318.16      337.98      9.12 o 
   2   7   0       14.81        7.33      3.05 o 
   3   7   0       28.43       20.32      5.09 o 
   4   7   0       16.23       24.54     10.43 o 
   0   8   0      112.31      155.45     23.24 o 
   1   8   0      103.49      114.83      6.94 o 
   2   8   0        0.00       -1.18      2.97 o 
   3   8   0       63.24       49.53     11.97 o 
   4   8   0       44.82       36.54     18.29 o 
   1   9   0       39.44       43.83      5.73 o 
   2   9   0        1.23       -3.00      3.85 o 
   3   9   0       53.20       47.88     10.02 o 
   4   9   0       10.82        2.96     10.17 o 
   0  10   0      331.71      320.54     20.13 o 
   1  10   0      188.72      165.11     10.74 o 
   2  10   0        2.06        2.81      5.16 o 
   3  10   0       13.50       17.72      8.23 o 
   1  11   0        6.85       17.26      8.04 o 
   2  11   0       56.44       55.44     11.76 o 
   3  11   0       10.68       19.42     11.63 o 
   0  12   0      102.64      123.93     24.59 o 
   1  12   0       10.32       26.13      9.42 o 
   2  12   0        6.13       15.91      9.52 o 
   1  13   0        3.30       17.69     11.97 o 
  -5   1   1        9.73       20.53      7.37 o 
  -4   1   1      155.74      134.14     13.73 o 
  -3   1   1      154.04      168.54      8.43 o 
  -2   1   1       85.93       82.38      5.50 o 
  -1   1   1      545.08      549.03     10.09 o 
   0   1   1     1231.88     1208.11     15.73 o 
   1   1   1      230.63      218.16      9.07 o 
   2   1   1        8.08        9.85      2.43 o 
   3   1   1        2.60        0.68      2.40 o 
   4   1   1        3.83        1.29      3.72 o 
   5   1   1        5.47        5.46      6.41 o 
  -5   2   1       10.55        9.89      6.80 o 
  -4   2   1       11.46        6.69      4.30 o 
  -3   2   1       40.09       34.96      6.46 o 
  -2   2   1      121.68      116.26      5.29 o 
  -1   2   1      371.33      375.29      6.49 o 
   0   2   1     8584.80     7667.34     51.39 o 
   1   2   1     1214.43     1231.53     13.02 o 
   2   2   1      373.06      373.27      7.86 o 
   3   2   1        0.29       -1.36      2.49 o 
   4   2   1        0.44       -2.80      3.60 o 
   5   2   1       16.17       12.62      7.19 o 
  -5   3   1       22.58       15.95      7.20 o 
  -4   3   1      179.90      171.29     12.80 o 
  -3   3   1        9.66       12.54      3.11 o 
  -2   3   1      338.71      335.23      7.48 o 
  -1   3   1      214.57      221.09      5.21 o 
   0   3   1      267.45      258.16      8.25 o 
   1   3   1     1303.47     1236.19     14.44 o 
   2   3   1       58.30       63.03      3.92 o 
   3   3   1       23.51       20.16      3.56 o 
   4   3   1      110.47      105.90     10.68 o 
   5   3   1        0.30        1.42      5.71 o 
  -5   4   1        2.76        0.47      5.31 o 
  -4   4   1       56.14       64.75      7.41 o 
  -3   4   1       72.18       79.77      5.46 o 
  -2   4   1        1.04        1.47      1.95 o 
  -1   4   1     1326.64     1339.41     15.01 o 
   0   4   1      311.29      306.24      6.00 o 
   1   4   1      252.65      256.07      6.13 o 
   2   4   1        0.10        0.64      1.65 o 
   3   4   1       28.92       34.52      5.60 o 
   4   4   1        4.40        4.90      4.69 o 
   5   4   1        9.67       14.60      6.29 o 
  -5   5   1        3.80        6.72      6.30 o 
  -4   5   1      119.51      106.04      8.78 o 
  -3   5   1       18.90       18.58      4.35 o 
  -2   5   1       33.17       28.09      4.02 o 
  -1   5   1       92.22      103.18      4.88 o 
   0   5   1      106.90      105.37      4.15 o 
   1   5   1       34.31       38.36      4.06 o 
   2   5   1        9.81        6.34      2.53 o 
   3   5   1      104.28      108.47      6.21 o 
   4   5   1        3.55        3.24      4.60 o 
   5   5   1        6.51       16.53     11.42 o 
  -4   6   1       69.51       59.07      9.25 o 
  -3   6   1      103.43       98.51      7.73 o 
  -2   6   1        0.25       -0.93      2.35 o 
  -1   6   1      107.55      122.74      5.79 o 
   0   6   1      480.94      460.65      8.44 o 
   1   6   1      444.51      435.55      9.56 o 
   2   6   1       13.38        6.40      2.82 o 
   3   6   1      554.23      535.39     14.82 o 
   4   6   1       20.63       17.20      6.63 o 
  -4   7   1        3.73       -0.33      5.99 o 
  -3   7   1       53.78       56.71      8.03 o 
  -2   7   1        1.71       -1.85      2.63 o 
  -1   7   1      102.03       92.99     11.31 o 
   0   7   1       55.93       67.20      4.53 o 
   1   7   1       41.71       39.33      4.44 o 
   2   7   1        2.58       -1.81      2.73 o 
   3   7   1      260.74      265.97     12.75 o 
   4   7   1       27.30       18.77      9.88 o 
  -4   8   1        0.39        1.24      9.31 o 
  -3   8   1       13.75       16.94      5.36 o 
  -2   8   1       32.64       25.40      4.53 o 
  -1   8   1       24.05       23.74      4.30 o 
   0   8   1      130.73      126.77      8.68 o 
   1   8   1      160.25      178.03      9.96 o 
   2   8   1       40.99       45.03      5.21 o 
   3   8   1       71.50       62.38      8.96 o 
   4   8   1        0.07        3.75      9.35 o 
  -4   9   1        3.09        1.53     10.48 o 
  -3   9   1        8.73        9.86      6.40 o 
  -2   9   1       80.98       78.73      6.76 o 
  -1   9   1       15.89       12.00      4.40 o 
   0   9   1       20.63       11.04      8.08 o 
   1   9   1        0.15        1.65      3.87 o 
   2   9   1       37.15       34.19      6.18 o 
   3   9   1        0.10       -5.38      5.63 o 
   4   9   1        0.14       15.69     11.05 o 
  -3  10   1        9.08       23.73      7.96 o 
  -2  10   1        9.25       12.00      5.47 o 
  -1  10   1       41.56       39.04      7.19 o 
   0  10   1      177.35      165.55     11.59 o 
   1  10   1        4.34       12.77      6.09 o 
   2  10   1        1.78        5.93      5.37 o 
   3  10   1        0.22        5.76      6.81 o 
  -3  11   1       30.32       37.74      9.63 o 
  -2  11   1       32.93       43.77     10.52 o 
  -1  11   1        0.23       -0.19      6.37 o 
   0  11   1       18.91       31.81      9.27 o 
   1  11   1        7.30       12.13      7.24 o 
   2  11   1        0.56       15.82      8.76 o 
   3  11   1       13.15       14.77      8.17 o 
  -2  12   1        1.27       15.08     25.60 o 
  -1  12   1        2.56        5.27      9.78 o 
   0  12   1        0.56        7.99      9.63 o 
   1  12   1        3.64       20.20     13.06 o 
   2  12   1       23.70       48.93     11.93 o 
  -1  13   1        7.81       21.69     12.71 o 
   0  13   1        0.99        3.09     11.40 o 
  -5   0   2        3.86        6.68      8.02 o 
  -4   0   2      132.62      118.69     12.93 o 
  -3   0   2      436.41      393.86     19.44 o 
  -2   0   2      409.49      407.50     14.09 o 
  -1   0   2       13.49       16.17      2.86 o 
   0   0   2     1876.55     1645.67     24.88 o 
   1   0   2     6824.01     6347.87     66.81 o 
   2   0   2      504.32      514.15     15.42 o 
   3   0   2        1.13        0.11      3.75 o 
   4   0   2        1.83       -1.58      5.15 o 
   5   0   2        8.66       -3.68      7.05 o 
  -5   1   2        1.16        1.24      5.82 o 
  -4   1   2      120.01      102.91      8.62 o 
  -3   1   2      248.50      244.53      9.33 o 
  -2   1   2        5.12        4.14      2.20 o 
  -1   1   2     2495.67     2471.64     32.43 o 
   1   1   2     9320.58     8736.41     74.63 o 
   2   1   2      117.01      117.98      6.41 o 
   3   1   2      479.26      501.66     13.19 o 
   4   1   2        2.04       -0.28      3.48 o 
   5   1   2        4.58        3.85      6.21 o 
  -5   2   2       10.80        6.89      7.15 o 
  -4   2   2       50.77       52.32      6.91 o 
  -3   2   2       30.85       30.29      3.70 o 
  -2   2   2      426.86      425.08      9.04 o 
  -1   2   2     3954.00     3803.62     33.20 o 
   0   2   2       66.12       52.95      2.73 o 
   1   2   2     1511.44     1478.15     16.18 o 
   2   2   2      134.21      145.74      6.14 o 
   3   2   2       16.15       16.46      3.69 o 
   4   2   2       21.14       13.89      4.71 o 
   5   2   2       16.30       19.36      7.47 o 
  -5   3   2        2.87       -0.64      5.63 o 
  -4   3   2        5.63        2.50      4.70 o 
  -3   3   2        2.01       -3.02      2.33 o 
  -2   3   2       18.62       14.18      2.39 o 
  -1   3   2      137.43      141.63      6.61 o 
   0   3   2     1356.91     1280.96     14.14 o 
   1   3   2        3.85        5.41      1.74 o 
   2   3   2       80.08       86.66      3.74 o 
   3   3   2      133.44      141.65      7.96 o 
   4   3   2        5.74        5.72      4.95 o 
   5   3   2       34.08       29.27     10.12 o 
  -5   4   2        0.00        0.24      5.34 o 
  -4   4   2      162.72      158.23     10.66 o 
  -3   4   2       32.72       35.83      4.15 o 
  -2   4   2       34.27       33.54      3.35 o 
  -1   4   2      151.46      151.97      4.94 o 
   0   4   2       36.25       35.32      2.52 o 
   1   4   2      305.64      324.44      6.87 o 
   2   4   2      448.47      455.98      7.88 o 
   3   4   2      258.31      257.71     12.13 o 
   4   4   2        9.58       14.92      4.89 o 
   5   4   2       12.18       14.09      6.47 o 
  -5   5   2       28.59       32.93      7.58 o 
  -4   5   2        0.08       -3.19      4.48 o 
  -3   5   2        3.47        0.80      3.24 o 
  -2   5   2      629.60      634.74     11.53 o 
  -1   5   2     1928.17     1966.84     23.07 o 
   0   5   2       68.93       78.43      3.82 o 
   1   5   2      131.92      135.18      5.33 o 
   2   5   2      915.13      958.02     19.09 o 
   3   5   2      167.64      168.14      7.36 o 
   4   5   2       17.46       10.03      4.86 o 
   5   5   2        0.54        9.72     10.21 o 
  -4   6   2        2.82        7.99      6.10 o 
  -3   6   2       35.84       27.34      5.08 o 
  -2   6   2       73.18       76.63      5.22 o 
  -1   6   2       99.34      103.91      5.47 o 
   0   6   2       50.12       47.57      3.63 o 
   1   6   2      115.62      111.75      7.30 o 
   2   6   2       36.87       40.46      4.81 o 
   3   6   2       28.31       26.64      5.13 o 
   4   6   2        2.29        5.71      7.49 o 
  -4   7   2        5.36        6.77      6.55 o 
  -3   7   2       52.86       58.11      6.94 o 
  -2   7   2       63.46       62.46      5.26 o 
  -1   7   2      277.19      286.52      8.54 o 
   0   7   2      535.87      520.84     11.22 o 
   1   7   2        8.61        9.38      3.27 o 
   2   7   2       60.86       53.67      4.95 o 
   3   7   2        8.52        4.88      5.34 o 
   4   7   2        8.92        4.03      8.62 o 
  -4   8   2       27.29       21.56     18.44 o 
  -3   8   2        6.97        5.93      4.60 o 
  -2   8   2       25.65       26.55      4.53 o 
  -1   8   2        0.01       -0.79      3.08 o 
   0   8   2       59.48       46.52      8.00 o 
   1   8   2       84.69       85.59      6.68 o 
   2   8   2      127.70      109.01      8.60 o 
   3   8   2      128.86      130.73     12.24 o 
   4   8   2        2.57        2.08      8.81 o 
  -4   9   2       30.25       34.75     13.48 o 
  -3   9   2       13.34       12.16      6.61 o 
  -2   9   2       52.05       53.82      6.07 o 
  -1   9   2      190.04      183.18      8.97 o 
   0   9   2      151.62      139.32      9.85 o 
   1   9   2      341.51      321.81     12.71 o 
   2   9   2       54.12       57.80     11.97 o 
   3   9   2       89.19      137.93     13.16 o 
   4   9   2       16.00       18.15     13.68 o 
  -3  10   2       33.10       29.82     11.09 o 
  -2  10   2       15.80       14.84      5.27 o 
  -1  10   2        1.39       10.00      6.22 o 
   0  10   2       61.91       57.23      8.22 o 
   1  10   2       62.83       47.67     13.36 o 
   2  10   2       77.86       70.98      8.55 o 
   3  10   2       65.88       78.86     11.36 o 
  -3  11   2        0.28        2.79      7.81 o 
  -2  11   2       52.02       38.68     27.05 o 
  -1  11   2        0.03       -3.73      8.35 o 
   0  11   2       47.99       38.86     11.21 o 
   1  11   2        5.71        7.66     11.16 o 
   2  11   2        0.38        9.74     11.54 o 
   3  11   2        0.00       11.28      7.66 o 
  -2  12   2        0.02        9.99     12.69 o 
  -1  12   2       34.12       25.92     12.90 o 
   0  12   2        0.82        4.15      8.89 o 
   1  12   2       37.22       46.37     10.70 o 
   2  12   2        5.94        3.18     13.87 o 
   0  13   2       53.36       47.69     14.42 o 
  -5   1   3        7.60        5.38      6.40 o 
  -4   1   3        1.58        1.88      4.06 o 
  -3   1   3      210.61      239.73      9.22 o 
  -2   1   3        1.16        1.41      1.68 o 
  -1   1   3     3169.05     3012.65     22.73 o 
   0   1   3       53.91       61.00      4.17 o 
   1   1   3     1301.73     1248.09     14.10 o 
   2   1   3      169.95      149.57      6.11 o 
   3   1   3      154.69      147.95      8.21 o 
   4   1   3       71.31       70.24      7.69 o 
   5   1   3        9.07        8.89      6.57 o 
  -5   2   3        9.83       10.87      6.81 o 
  -4   2   3      100.32      107.26     10.74 o 
  -3   2   3        0.38       -1.77      2.07 o 
  -2   2   3     1107.31     1094.00     17.94 o 
  -1   2   3    17155.55    16033.36    160.14 o 
   0   2   3      576.76      606.37     10.41 o 
   1   2   3      803.41      790.82     12.94 o 
   2   2   3        0.07       -0.52      1.72 o 
   3   2   3      128.42      123.58      7.67 o 
   4   2   3        2.26        0.42      4.09 o 
   5   2   3        0.04       -0.45      6.40 o 
  -5   3   3        7.78       10.66      6.69 o 
  -4   3   3       17.10       18.27      6.43 o 
  -3   3   3        0.09       -0.42      2.01 o 
  -2   3   3      335.80      363.73      7.91 o 
  -1   3   3     1641.01     1615.44     15.79 o 
   0   3   3     1994.56     1907.65     19.46 o 
   1   3   3       20.90       27.06      2.77 o 
   2   3   3      123.97      139.07      4.54 o 
   3   3   3       78.81       94.79      6.96 o 
   4   3   3        8.72        5.98      5.11 o 
   5   3   3        8.06        8.36      6.81 o 
  -5   4   3       15.59        7.21      5.85 o 
  -4   4   3      246.58      244.23     16.06 o 
  -3   4   3        8.40        7.51      2.91 o 
  -2   4   3       94.34       86.98      5.78 o 
  -1   4   3     1265.53     1245.78     16.94 o 
   0   4   3      240.78      240.63      5.93 o 
   1   4   3       47.62       40.80      3.06 o 
   2   4   3        1.90        4.11      1.70 o 
   3   4   3        0.21        3.11      2.88 o 
   4   4   3        7.77        4.72      5.28 o 
   5   4   3        0.65       -0.21      7.76 o 
  -5   5   3        2.43        2.18      5.95 o 
  -4   5   3       20.40       17.23      5.44 o 
  -3   5   3        0.28        2.10      3.20 o 
  -2   5   3       18.57       17.28      3.03 o 
  -1   5   3       82.21       98.51      5.78 o 
   0   5   3        0.43       -1.17      2.09 o 
   1   5   3       99.48       87.26      6.31 o 
   2   5   3      151.00      152.28      6.23 o 
   3   5   3      255.86      256.83      9.47 o 
   4   5   3       23.06       21.22      5.44 o 
   5   5   3        0.02       -2.59      8.81 o 
  -4   6   3       24.11       18.72      7.17 o 
  -3   6   3        7.64       11.28      4.34 o 
  -2   6   3       52.98       56.75      4.77 o 
  -1   6   3       12.90        8.01      2.72 o 
   0   6   3       76.55       81.50      5.21 o 
   1   6   3        0.30        0.54      2.43 o 
   2   6   3       76.61       85.79      9.40 o 
   3   6   3      160.46      153.40      9.21 o 
   4   6   3       28.87       21.60      9.45 o 
  -4   7   3       27.09       26.42      8.15 o 
  -3   7   3       43.39       43.49      6.37 o 
  -2   7   3       41.86       46.40      4.84 o 
  -1   7   3       80.19       75.60      9.06 o 
   0   7   3       11.89       16.21      3.58 o 
   1   7   3      165.42      160.99      9.90 o 
   2   7   3       25.06       24.12      3.89 o 
   3   7   3      136.85      148.44     12.45 o 
   4   7   3       94.65      103.87     15.69 o 
  -4   8   3        0.00       -0.40      6.47 o 
  -3   8   3       36.25       49.95      6.94 o 
  -2   8   3      128.49      148.63      7.97 o 
  -1   8   3       50.50       53.35      5.24 o 
   0   8   3       47.83       47.57      7.44 o 
   1   8   3       76.18       83.77      7.18 o 
   2   8   3      113.34       98.00      8.50 o 
   3   8   3      124.44      156.49     13.34 o 
   4   8   3        0.04       -0.97      8.67 o 
  -4   9   3        1.39       -2.86      9.32 o 
  -3   9   3        0.68        7.12      5.21 o 
  -2   9   3       19.19       16.96      4.66 o 
  -1   9   3      151.64      133.93      8.53 o 
   0   9   3        2.10        3.04      4.96 o 
   1   9   3       15.02       16.99      5.07 o 
   2   9   3       36.78       32.52     11.75 o 
   3   9   3        4.81        6.86      6.50 o 
  -3  10   3        0.14        7.65      6.86 o 
  -2  10   3        9.65        2.01      5.75 o 
  -1  10   3      133.52      123.14      9.87 o 
   0  10   3        0.14        1.59      6.55 o 
   1  10   3       51.88       53.93     18.35 o 
   2  10   3       49.39       53.66      7.80 o 
   3  10   3        1.60       14.62      7.41 o 
  -3  11   3       15.54       13.52     10.80 o 
  -2  11   3        8.25       18.64      9.04 o 
  -1  11   3       20.31       15.31      8.66 o 
   0  11   3        0.10        1.72      7.76 o 
   1  11   3       53.72       47.67      9.91 o 
   2  11   3        0.34        2.45     16.85 o 
  -2  12   3        2.67        8.04     12.63 o 
  -1  12   3       24.67       21.87     11.48 o 
   0  12   3        9.20       11.13      9.42 o 
   1  12   3        1.52        3.27      8.65 o 
   2  12   3        3.68       25.25     19.77 o 
   0  13   3        0.44        2.17     11.30 o 
  -5   0   4        2.16       -3.49      7.94 o 
  -4   0   4       58.24       48.83      9.90 o 
  -3   0   4       97.24      102.48     10.22 o 
  -2   0   4      740.93      722.42     18.82 o 
  -1   0   4    15403.71    15387.18    213.13 o 
   0   0   4       82.11       83.40      3.73 o 
   1   0   4    12764.33    11750.67    191.59 o 
   2   0   4      874.38      894.66     21.07 o 
   3   0   4       22.50       19.12      5.59 o 
   4   0   4       11.91       15.72     13.13 o 
   5   0   4       45.56       51.73     12.14 o 
  -5   1   4       62.72       65.42     10.39 o 
  -4   1   4        4.18        0.35      3.93 o 
  -3   1   4      134.12      148.25     12.79 o 
  -2   1   4       12.22        9.04      2.28 o 
  -1   1   4      240.11      254.94      6.29 o 
   0   1   4     8634.38     7792.25    213.27 o 
   1   1   4     7779.91     7350.27     55.08 o 
   2   1   4     1476.70     1506.40     20.07 o 
   3   1   4      160.28      169.88      8.63 o 
   4   1   4      179.44      212.64     11.52 o 
   5   1   4        2.19       -0.93      5.78 o 
  -5   2   4       10.51        3.14      6.43 o 
  -4   2   4       67.62       62.36      8.42 o 
  -3   2   4       45.40       52.22      4.88 o 
  -2   2   4      396.57      395.48     10.12 o 
  -1   2   4     6822.66     6697.99     50.34 o 
   0   2   4     3533.81     3189.80     29.08 o 
   1   2   4     1937.16     1889.79     20.60 o 
   2   2   4      530.76      502.61     10.76 o 
   3   2   4      180.93      170.88      8.67 o 
   4   2   4        5.52        4.69      4.52 o 
   5   2   4       12.74        7.13      8.05 o 
  -5   3   4        2.59        1.24      4.47 o 
  -4   3   4        7.23        4.56      3.88 o 
  -3   3   4        5.10        5.89      2.70 o 
  -2   3   4      272.53      269.85      8.55 o 
  -1   3   4     1840.62     1813.04     19.79 o 
   0   3   4       53.92       61.27      3.94 o 
   1   3   4      152.10      151.07      4.44 o 
   2   3   4      908.57      919.89     12.49 o 
   3   3   4       32.45       36.20      4.89 o 
   4   3   4       74.90       76.91     10.80 o 
   5   3   4       24.84       23.15      8.23 o 
  -5   4   4       27.67       29.83     10.47 o 
  -4   4   4      144.40      162.25     10.15 o 
  -3   4   4       21.16       21.91      3.63 o 
  -2   4   4        2.70        5.43      3.20 o 
  -1   4   4       20.89       18.00      3.62 o 
   0   4   4      915.19      950.12     11.87 o 
   1   4   4      167.53      177.59      5.16 o 
   2   4   4       14.63       15.83      2.30 o 
   3   4   4        4.71        2.04      3.52 o 
   4   4   4        3.45        6.00      5.32 o 
   5   4   4        9.27        2.28      9.83 o 
  -5   5   4      127.43      139.30     14.26 o 
  -4   5   4       93.21       96.62      9.47 o 
  -3   5   4       18.54       24.10      5.03 o 
  -2   5   4       27.52       29.47      6.36 o 
  -1   5   4     1899.34     2045.78     21.18 o 
   0   5   4      103.13      102.65      4.96 o 
   1   5   4       32.38       34.27      3.31 o 
   2   5   4      365.51      379.45      9.08 o 
   3   5   4       13.18        5.47      3.89 o 
   4   5   4       10.04       15.10      8.56 o 
   5   5   4       50.50       34.71     12.96 o 
  -4   6   4      107.10       96.98     11.22 o 
  -3   6   4       36.97       41.97      5.85 o 
  -2   6   4       50.12       62.80      5.04 o 
  -1   6   4      252.33      271.47      7.69 o 
   0   6   4      735.47      785.25     12.82 o 
   1   6   4      161.45      158.40      6.35 o 
   2   6   4        3.57        5.86      2.73 o 
   3   6   4       40.56       39.40      9.37 o 
   4   6   4        0.28        2.87      7.37 o 
  -4   7   4        0.40        3.29      6.11 o 
  -3   7   4        0.07        2.85      4.31 o 
  -2   7   4       10.97       16.86      3.64 o 
  -1   7   4        2.29        2.58      2.82 o 
   0   7   4      277.78      297.56      8.91 o 
   1   7   4       16.23        8.27      3.42 o 
   2   7   4      164.99      171.80      9.55 o 
   3   7   4        7.41        1.62      4.92 o 
   4   7   4        2.51       -3.36      8.16 o 
  -4   8   4        1.04        0.76      7.01 o 
  -3   8   4        8.10        8.07      5.04 o 
  -2   8   4        8.06        3.20      3.55 o 
  -1   8   4       66.19       69.79      5.82 o 
   0   8   4      164.48      166.74      9.57 o 
   1   8   4        0.77        1.55      4.23 o 
   2   8   4       18.12       19.58      6.12 o 
   3   8   4       33.80       31.71      9.69 o 
   4   8   4        3.91       15.41     10.79 o 
  -4   9   4        0.13        5.79     10.80 o 
  -3   9   4       35.62       32.69      6.97 o 
  -2   9   4      156.43      159.27      8.82 o 
  -1   9   4      464.07      482.06     14.39 o 
   0   9   4      229.57      218.71     13.68 o 
   1   9   4      122.95      107.52      8.95 o 
   2   9   4      705.90      702.70     24.18 o 
   3   9   4        0.96        2.76      6.39 o 
  -3  10   4        4.34        5.19      6.85 o 
  -2  10   4       25.68       23.56      5.63 o 
  -1  10   4      218.87      229.72     13.33 o 
   0  10   4       66.14       49.57      9.48 o 
   1  10   4      134.44      136.15     18.93 o 
   2  10   4       65.23       76.10      8.88 o 
   3  10   4       46.67       49.90      9.99 o 
  -3  11   4        0.00        7.82      8.08 o 
  -2  11   4       18.12        5.52      8.75 o 
  -1  11   4       21.45       20.83      8.40 o 
   0  11   4       77.34       65.63     11.14 o 
   1  11   4       20.50       12.77      8.12 o 
   2  11   4       39.22       25.74     15.99 o 
  -2  12   4       14.57        3.10     13.31 o 
  -1  12   4       40.95       27.06     10.41 o 
   0  12   4        8.50        7.23      8.87 o 
   1  12   4       25.03       27.15     14.87 o 
   2  12   4       23.03       35.13     21.08 o 
   0  13   4        2.52       -6.92     10.53 o 
  -5   1   5       11.67       10.43      9.74 o 
  -4   1   5        3.93        6.18      4.75 o 
  -3   1   5        1.53        5.70      5.54 o 
  -2   1   5      582.18      575.88     11.34 o 
  -1   1   5     4089.35     3919.89     35.34 o 
   0   1   5      901.54      853.77     11.92 o 
   1   1   5     1870.50     1778.87     18.78 o 
   2   1   5     1914.80     1933.77     23.54 o 
   3   1   5       71.66       82.18      6.61 o 
   4   1   5      128.94      126.48      9.61 o 
   5   1   5       14.04       10.48      6.66 o 
  -5   2   5       57.76       69.31     10.90 o 
  -4   2   5       43.75       35.77      7.52 o 
  -3   2   5        8.17        6.07      2.81 o 
  -2   2   5       56.01       55.82      3.78 o 
  -1   2   5     2447.34     2412.86     33.01 o 
   0   2   5     2817.72     2674.41     35.11 o 
   1   2   5      404.47      402.87      7.92 o 
   2   2   5        2.05        3.31      2.42 o 
   3   2   5      114.67      118.73      7.60 o 
   4   2   5        0.07        0.72      4.14 o 
   5   2   5       59.10       55.38     10.37 o 
  -5   3   5      181.37      174.94     11.75 o 
  -4   3   5       13.25       13.58      4.92 o 
  -3   3   5      113.65      121.37      6.23 o 
  -2   3   5      387.91      369.20      8.50 o 
  -1   3   5     1311.25     1290.30     14.97 o 
   0   3   5     3602.82     3460.47     28.70 o 
   1   3   5      158.65      146.79      5.50 o 
   2   3   5       18.23       14.42      3.45 o 
   3   3   5       39.26       34.51      5.00 o 
   4   3   5        0.02       -5.77      4.43 o 
   5   3   5        1.23       -2.42      7.44 o 
  -5   4   5       30.71       27.24      7.21 o 
  -4   4   5        9.96        6.02      4.68 o 
  -3   4   5       13.04       10.53      3.25 o 
  -2   4   5     1399.42     1387.70     20.63 o 
  -1   4   5       53.55       48.69      3.72 o 
   0   4   5        5.00        7.04      2.56 o 
   1   4   5       18.70       21.76      3.39 o 
   2   4   5       76.42       76.92      3.57 o 
   3   4   5       67.85       74.12      7.85 o 
   4   4   5       13.79       10.34      5.60 o 
   5   4   5       21.68       29.07     12.43 o 
  -5   5   5       10.75       15.74      7.18 o 
  -4   5   5        0.90        1.99      5.75 o 
  -3   5   5        2.39        4.68      3.50 o 
  -2   5   5        2.60        5.85      2.98 o 
  -1   5   5      124.12      135.00      6.13 o 
   0   5   5      276.84      276.59      7.18 o 
   1   5   5       51.13       60.73      3.98 o 
   2   5   5      393.85      397.32     10.21 o 
   3   5   5       10.42       13.67      3.73 o 
   4   5   5       23.73       35.70     10.38 o 
  -4   6   5      141.15      157.76     13.50 o 
  -3   6   5        9.86       15.12      4.56 o 
  -2   6   5      323.87      330.95     13.59 o 
  -1   6   5       95.15       98.13      6.35 o 
   0   6   5        8.11        9.01      2.92 o 
   1   6   5      315.56      326.79      8.35 o 
   2   6   5      205.66      195.73      7.30 o 
   3   6   5       22.83       29.98      8.92 o 
   4   6   5        3.96        0.84      7.11 o 
  -4   7   5        7.50        0.31      6.09 o 
  -3   7   5        0.64        2.25      4.12 o 
  -2   7   5        0.10        3.76      3.46 o 
  -1   7   5      101.38      102.49      7.81 o 
   0   7   5      183.35      193.16      8.32 o 
   1   7   5       15.17       17.82      4.13 o 
   2   7   5      545.77      538.48     15.18 o 
   3   7   5        1.23        7.74      7.49 o 
   4   7   5       14.47       20.56     10.31 o 
  -4   8   5        1.33       -0.43      6.99 o 
  -3   8   5        3.89        6.93      4.99 o 
  -2   8   5       57.47       54.64      5.77 o 
  -1   8   5      162.34      157.33      8.67 o 
   0   8   5      125.00      117.35     10.40 o 
   1   8   5        3.62        0.80      3.72 o 
   2   8   5       26.66       19.69      7.83 o 
   3   8   5       62.32       65.33     37.90 o 
   4   8   5        0.70        9.98      9.79 o 
  -4   9   5        0.31        0.43      7.53 o 
  -3   9   5        0.01        0.65      5.29 o 
  -2   9   5        4.90        2.80      4.17 o 
  -1   9   5       78.89       80.47     14.44 o 
   0   9   5      121.35      123.81     11.51 o 
   1   9   5       86.18       91.72      8.59 o 
   2   9   5       72.90       47.19      9.29 o 
   3   9   5       19.88       20.18     11.11 o 
  -3  10   5        5.82        7.29      6.36 o 
  -2  10   5       14.90       18.13      6.20 o 
  -1  10   5       31.38       16.39      7.31 o 
   0  10   5       46.28       53.77      9.76 o 
   1  10   5        5.69        9.74     17.08 o 
   2  10   5       12.24       12.70      6.06 o 
   3  10   5        2.62        4.11      9.27 o 
  -3  11   5        0.41        7.10      9.33 o 
  -2  11   5       13.42       -7.87     18.84 o 
  -1  11   5       18.84       18.20     10.90 o 
   0  11   5        6.44       12.33      7.78 o 
   1  11   5        6.00       12.59     12.30 o 
   2  11   5      138.14      146.00     30.47 o 
  -2  12   5       14.90       20.49     14.54 o 
  -1  12   5        3.64       -5.03      8.93 o 
   0  12   5       15.11       20.85     10.04 o 
   1  12   5        2.47       21.17     13.66 o 
   2  12   5        0.39       23.55     17.13 o 
   0  13   5        8.98        2.28      9.99 o 
  -5   0   6       87.82       68.35     18.49 o 
  -4   0   6       46.04       38.10     12.08 o 
  -3   0   6       94.14       92.51     14.69 o 
  -2   0   6     1004.06      961.01     32.98 o 
  -1   0   6     9837.49     9490.18    139.31 o 
   0   0   6      902.56      810.59     12.65 o 
   1   0   6    23326.78    21567.81    390.98 o 
   2   0   6      499.01      518.25     16.07 o 
   3   0   6        9.60       18.79      5.61 o 
   4   0   6       84.99       70.09     11.10 o 
   5   0   6      152.37      137.66     16.68 o 
  -5   1   6       35.78       22.74      9.13 o 
  -4   1   6        0.63        0.82      4.79 o 
  -3   1   6        4.32        3.01      3.90 o 
  -2   1   6      111.60      127.30      9.18 o 
  -1   1   6     1471.31     1471.09     17.77 o 
   0   1   6      499.83      515.36      6.92 o 
   1   1   6       99.50       96.41      9.39 o 
   2   1   6      105.68       99.84      5.71 o 
   3   1   6       25.11       27.98      4.43 o 
   4   1   6       28.54       41.80      6.48 o 
   5   1   6       39.51       42.90      9.45 o 
  -5   2   6       43.51       34.52     13.70 o 
  -4   2   6        3.28       -0.13      4.68 o 
  -3   2   6      204.71      215.29      8.79 o 
  -2   2   6        3.93        3.08      2.12 o 
  -1   2   6        6.19        7.02      2.35 o 
   0   2   6        0.01        6.88      3.70 o 
   1   2   6     2285.27     2356.90     23.23 o 
   2   2   6      448.78      458.29     10.55 o 
   3   2   6       38.32       43.17      5.35 o 
   4   2   6        8.14        6.53      4.68 o 
   5   2   6       16.18       11.82      7.65 o 
  -5   3   6        1.11        3.33      6.09 o 
  -4   3   6        4.68        4.04      4.22 o 
  -3   3   6        0.84        0.95      2.52 o 
  -2   3   6     1175.06     1229.78     18.56 o 
  -1   3   6       15.85       24.11      2.71 o 
   0   3   6        0.32        1.17      2.42 o 
   1   3   6     1058.76     1084.61     13.59 o 
   2   3   6       21.24       20.23      5.53 o 
   3   3   6      240.10      239.02      9.76 o 
   4   3   6        0.23        3.21      5.29 o 
   5   3   6        0.01        0.47      8.68 o 
  -5   4   6       18.48        9.30      6.42 o 
  -4   4   6      114.45      109.60      9.65 o 
  -3   4   6      473.38      474.71     11.18 o 
  -2   4   6      928.14      922.11     16.52 o 
  -1   4   6      766.55      786.04     12.41 o 
   0   4   6      115.60      133.99      7.84 o 
   1   4   6      665.57      684.19      9.50 o 
   2   4   6      387.85      396.63      7.11 o 
   3   4   6      268.66      264.23     12.03 o 
   4   4   6        9.67       12.31      7.96 o 
   5   4   6       12.18       25.86     12.33 o 
  -5   5   6       23.99       13.77      7.35 o 
  -4   5   6       20.85       17.64      7.06 o 
  -3   5   6        8.32        9.03      3.91 o 
  -2   5   6       18.48       22.90      3.87 o 
  -1   5   6      711.54      673.16     12.07 o 
   0   5   6      146.87      142.60      5.65 o 
   1   5   6      162.95      163.01      5.19 o 
   2   5   6      425.18      436.15     17.88 o 
   3   5   6       17.67       20.08      7.22 o 
   4   5   6        8.35       10.94      8.27 o 
  -4   6   6       16.93        8.89      6.67 o 
  -3   6   6        5.97        2.81      3.74 o 
  -2   6   6       27.79       31.23      4.59 o 
  -1   6   6      359.16      384.56      9.26 o 
   0   6   6      138.77      158.17      6.35 o 
   1   6   6      217.07      196.41      7.04 o 
   2   6   6       74.23       70.33      7.90 o 
   3   6   6      121.48      131.76     14.72 o 
   4   6   6        1.16        4.47      7.19 o 
  -4   7   6        1.70        2.09      6.22 o 
  -3   7   6        0.01       -2.82      3.92 o 
  -2   7   6        4.81       -0.24      3.43 o 
  -1   7   6       32.58       36.27      5.61 o 
   0   7   6      779.63      787.77     14.79 o 
   1   7   6       68.61       67.72      6.67 o 
   2   7   6       11.91        8.20      4.38 o 
   3   7   6       26.74       19.50      8.57 o 
   4   7   6        0.00       -3.38      7.12 o 
  -4   8   6       18.08        7.35      7.37 o 
  -3   8   6       58.70       55.67      7.40 o 
  -2   8   6      333.50      306.28     13.27 o 
  -1   8   6        0.08       -3.10      3.36 o 
   0   8   6      615.78      647.87     15.85 o 
   1   8   6       13.57       12.49      4.76 o 
   2   8   6       10.03       11.71      4.90 o 
   3   8   6        7.58        9.13      7.99 o 
   4   8   6       19.61       29.26     15.61 o 
  -4   9   6        1.98        4.30      9.94 o 
  -3   9   6        0.10        5.74      5.65 o 
  -2   9   6      202.73      213.09     19.32 o 
  -1   9   6       63.25       43.33      7.47 o 
   0   9   6        8.99       11.21      9.37 o 
   1   9   6       57.28       74.35     11.82 o 
   2   9   6       37.81       42.75      6.97 o 
   3   9   6       10.57       31.56     18.91 o 
  -3  10   6        5.02       15.00     10.09 o 
  -2  10   6      164.93      144.19     14.50 o 
  -1  10   6      148.58      164.03     13.18 o 
   0  10   6       62.36       50.97     10.59 o 
   1  10   6        5.83        3.22      6.51 o 
   2  10   6        0.48        9.14      5.71 o 
   3  10   6        6.43       13.77     10.57 o 
  -2  11   6        8.79       -5.19     21.43 o 
  -1  11   6        1.27       -2.87      9.33 o 
   0  11   6        6.78        2.45      8.35 o 
   1  11   6       26.41        9.66      8.49 o 
   2  11   6       28.00       64.19     12.62 o 
  -2  12   6        0.06        3.01     12.71 o 
  -1  12   6       12.37       -1.08     11.52 o 
   0  12   6        0.56        9.57     10.51 o 
   1  12   6        6.92       12.24      9.57 o 
  -5   1   7        0.12        3.03      7.86 o 
  -4   1   7        3.79        3.24      5.28 o 
  -3   1   7      175.70      191.70     13.53 o 
  -2   1   7        1.50        8.79      4.04 o 
  -1   1   7     1042.59     1004.60     31.12 o 
   0   1   7        1.41        0.60      2.77 o 
   1   1   7      171.31      178.50      8.63 o 
   2   1   7      122.19      134.24      6.60 o 
   3   1   7      371.19      367.79     11.70 o 
   4   1   7        9.92        8.30      4.84 o 
   5   1   7       12.36        9.09      7.18 o 
  -5   2   7       49.51       48.46     12.94 o 
  -4   2   7        1.25        1.42      5.75 o 
  -3   2   7       15.44       12.95      3.04 o 
  -2   2   7     1611.38     1665.73     32.10 o 
  -1   2   7       27.73       26.81      3.85 o 
   0   2   7      461.73      430.39      9.47 o 
   1   2   7       47.67       46.61      3.48 o 
   2   2   7      162.97      156.88      6.80 o 
   3   2   7        1.41        2.45      2.91 o 
   4   2   7        3.77        7.38      5.31 o 
   5   2   7        1.30        0.71      8.92 o 
  -5   3   7        9.58       17.71      6.79 o 
  -4   3   7       29.49       17.14      5.58 o 
  -3   3   7        1.07       -0.24      3.79 o 
  -2   3   7      336.64      326.03     10.53 o 
  -1   3   7      260.45      245.40      6.43 o 
   0   3   7       78.72       81.92      3.62 o 
   1   3   7       76.56       79.97      2.54 o 
   2   3   7        6.07       10.69      2.96 o 
   3   3   7        6.88       11.46      3.78 o 
   4   3   7      127.08      138.88     17.89 o 
   5   3   7        0.00        2.28      9.16 o 
  -5   4   7       19.53       14.12      7.26 o 
  -4   4   7       11.10        6.79      5.13 o 
  -3   4   7       11.77        4.50      3.59 o 
  -2   4   7     2287.18     2412.49     32.90 o 
  -1   4   7        0.00        2.93      2.54 o 
   0   4   7        1.36        0.02      1.85 o 
   1   4   7      200.03      208.19      5.44 o 
   2   4   7      317.94      320.38      6.58 o 
   3   4   7        0.18       -1.16      3.16 o 
   4   4   7       65.20       76.03     13.56 o 
   5   4   7       15.76        2.93     10.52 o 
  -5   5   7        0.35        5.94     11.74 o 
  -4   5   7       18.48       15.13      7.19 o 
  -3   5   7        2.36       -0.96      3.46 o 
  -2   5   7      205.91      220.91     13.83 o 
  -1   5   7       98.40      112.91      5.97 o 
   0   5   7      210.94      210.11      6.94 o 
   1   5   7      249.82      246.47      6.11 o 
   2   5   7      114.78       97.96     10.86 o 
   3   5   7       45.79       31.45      9.79 o 
   4   5   7        1.23        8.48      7.99 o 
  -4   6   7       14.89       14.01      6.89 o 
  -3   6   7       65.55       66.46      7.10 o 
  -2   6   7       23.50       19.32      4.83 o 
  -1   6   7       23.32       26.57      3.91 o 
   0   6   7        1.13        2.24      2.90 o 
   1   6   7      412.17      391.28     13.75 o 
   2   6   7       76.51       73.29      8.00 o 
   3   6   7        1.17       -0.69      5.30 o 
   4   6   7       38.21       56.95     29.38 o 
  -4   7   7        0.50        3.40      7.40 o 
  -3   7   7        1.93        5.59      5.00 o 
  -2   7   7      124.41      122.87     11.52 o 
  -1   7   7       52.60       59.28      6.37 o 
   0   7   7       23.09       22.17      4.05 o 
   1   7   7       27.23       18.47      9.36 o 
   2   7   7      200.59      182.91     11.83 o 
   3   7   7        1.06       -2.38     13.89 o 
   4   7   7        7.77       14.54      9.11 o 
  -4   8   7       16.11        9.54      8.98 o 
  -3   8   7       15.83        8.11      5.94 o 
  -2   8   7        4.91        6.56      5.12 o 
  -1   8   7        0.68        7.16      4.81 o 
   0   8   7        0.34        1.74      3.73 o 
   1   8   7        1.19        4.64      4.08 o 
   2   8   7       21.45       24.47      6.75 o 
   3   8   7        0.58       14.11      8.52 o 
   4   8   7       17.56       33.93     19.30 o 
  -3   9   7        5.26        8.51      6.72 o 
  -2   9   7        6.73        2.60      7.31 o 
  -1   9   7        9.80        8.00      6.46 o 
   0   9   7        5.53        0.42      5.85 o 
   1   9   7        0.12        7.27      4.94 o 
   2   9   7        2.41        5.25      6.18 o 
   3   9   7       11.11       13.01      9.59 o 
  -3  10   7        0.86        4.97      7.13 o 
  -2  10   7        0.13        3.96      7.95 o 
  -1  10   7       29.05       30.78     10.60 o 
   0  10   7        1.59       -4.05      6.42 o 
   1  10   7      178.43      187.29     15.62 o 
   2  10   7        0.71        7.42      8.51 o 
   3  10   7        1.20        8.95      9.62 o 
  -2  11   7        0.49       -4.77      8.43 o 
  -1  11   7       27.36       21.69     11.60 o 
   0  11   7        3.82        4.24      8.36 o 
   1  11   7        0.64        6.17      8.29 o 
   2  11   7       23.86       35.77     22.03 o 
  -2  12   7        0.26      -12.90     10.00 o 
  -1  12   7        5.33       -5.57     10.12 o 
   0  12   7       37.54       39.60     11.08 o 
   1  12   7       18.77       29.58     10.55 o 
  -5   0   8        1.42        5.64     10.25 o 
  -4   0   8        1.73        3.38      9.00 o 
  -3   0   8     1053.26     1118.70     43.15 o 
  -2   0   8      130.37      174.91     14.30 o 
  -1   0   8      536.48      521.83     11.59 o 
   0   0   8      645.39      607.03     11.62 o 
   1   0   8     8316.59     7996.58    201.14 o 
   2   0   8      362.44      342.02     13.55 o 
   3   0   8      193.71      197.84     13.58 o 
   4   0   8      140.92      159.01     15.20 o 
   5   0   8        2.31        2.64      8.75 o 
  -5   1   8        1.96        1.01      7.31 o 
  -4   1   8       30.68       29.36      8.30 o 
  -3   1   8        6.34        0.41      4.64 o 
  -2   1   8      217.24      220.92      8.17 o 
  -1   1   8       38.04       39.30      4.43 o 
   0   1   8        0.04        0.58      2.62 o 
   1   1   8       46.95       51.07      4.13 o 
   2   1   8     4824.82     4792.36     44.80 o 
   3   1   8       34.10       34.15      5.10 o 
   4   1   8        0.37        0.97      4.24 o 
   5   1   8        0.91       -6.14      6.02 o 
  -5   2   8        4.17        1.06      4.48 o 
  -4   2   8       26.27       22.32      5.05 o 
  -3   2   8       50.98       62.32      5.32 o 
  -2   2   8      660.75      608.62     17.16 o 
  -1   2   8      212.52      226.86     10.98 o 
   0   2   8      274.07      282.43      5.53 o 
   1   2   8        1.22       -1.02      2.40 o 
   2   2   8      118.75      132.54      6.48 o 
   3   2   8        0.19        2.68      3.10 o 
   4   2   8       39.68       31.81      7.47 o 
   5   2   8        0.14       -2.76      8.44 o 
  -5   3   8        0.17        1.24      6.14 o 
  -4   3   8        3.72        6.51      4.87 o 
  -3   3   8        7.81        4.52      3.07 o 
  -2   3   8      296.26      291.41     15.61 o 
  -1   3   8      167.47      189.92      6.51 o 
   0   3   8      132.17      132.34      8.03 o 
   1   3   8     1642.49     1725.56     14.20 o 
   2   3   8        5.65        9.90      3.17 o 
   3   3   8       87.29       80.01      6.80 o 
   4   3   8       13.53       13.84     11.19 o 
   5   3   8        1.05        2.38      8.84 o 
  -5   4   8        0.93       -2.62      6.03 o 
  -4   4   8       46.03       41.34     11.82 o 
  -3   4   8      111.42      128.35      9.20 o 
  -2   4   8       26.10       21.29      4.15 o 
  -1   4   8      889.25      903.53     20.91 o 
   0   4   8        9.28        6.38      3.81 o 
   1   4   8        4.81       10.48      4.98 o 
   2   4   8       52.77       52.92      4.00 o 
   3   4   8       47.20       48.20     12.41 o 
   4   4   8       15.18       13.21      8.51 o 
  -5   5   8        9.66       13.38     10.26 o 
  -4   5   8      119.88      121.96     14.55 o 
  -3   5   8      383.77      389.99     14.47 o 
  -2   5   8      798.41      811.82     14.42 o 
  -1   5   8      445.58      472.68     10.66 o 
   0   5   8      931.85      942.29     17.17 o 
   1   5   8       77.53       90.23      6.13 o 
   2   5   8        2.40       -4.31      3.69 o 
   3   5   8       76.44       76.95     13.56 o 
   4   5   8        8.04       14.67      9.31 o 
  -4   6   8       21.68        7.42      8.38 o 
  -3   6   8       76.11       76.47      9.36 o 
  -2   6   8       28.02       37.07      5.73 o 
  -1   6   8      174.26      179.07      7.59 o 
   0   6   8      106.86      115.88      6.28 o 
   1   6   8      310.48      308.16     12.67 o 
   2   6   8        7.39        8.14      4.92 o 
   3   6   8        6.94        8.40      6.79 o 
   4   6   8        2.14       11.13      8.36 o 
  -4   7   8       21.00       31.84     10.01 o 
  -3   7   8       15.97       14.40      6.18 o 
  -2   7   8      144.50      145.93      9.83 o 
  -1   7   8      369.03      378.94     12.64 o 
   0   7   8        6.21       10.94      6.47 o 
   1   7   8      761.32      722.53     19.94 o 
   2   7   8      105.06      106.04     12.66 o 
   3   7   8       30.29       30.92     10.87 o 
   4   7   8        3.72        6.28      8.81 o 
  -4   8   8        1.88       13.50      9.22 o 
  -3   8   8       74.29       65.17      9.15 o 
  -2   8   8        0.19        1.44      4.73 o 
  -1   8   8      177.76      181.86     13.74 o 
   0   8   8      130.04      142.22     10.19 o 
   1   8   8        8.63       11.66     11.55 o 
   2   8   8       40.75       50.25      8.70 o 
   3   8   8        0.11       -7.41     10.91 o 
   4   8   8       23.00       10.19     12.53 o 
  -3   9   8       28.30       21.20      9.52 o 
  -2   9   8      109.47       97.21     19.85 o 
  -1   9   8       73.86       49.32     10.43 o 
   0   9   8        0.02       13.16     10.03 o 
   1   9   8     1015.32      986.10     48.56 o 
   2   9   8      106.13       85.66     10.72 o 
   3   9   8       33.89       32.63     10.84 o 
  -3  10   8        1.22       -0.44      7.79 o 
  -2  10   8        4.51       -3.89      7.55 o 
  -1  10   8        1.37       -7.09      6.94 o 
   0  10   8       67.91       70.46     17.90 o 
   1  10   8       63.45       66.74     15.44 o 
   2  10   8       22.63       23.73      8.27 o 
   3  10   8       10.04       16.44     10.23 o 
  -2  11   8        8.91       -9.71      8.65 o 
  -1  11   8       35.38       26.62     18.38 o 
   0  11   8        1.95        0.75     10.02 o 
   1  11   8      283.86      293.59     22.92 o 
   2  11   8       19.42       34.36     13.94 o 
  -1  12   8        1.27       -6.90     11.37 o 
   0  12   8        2.18        7.10     12.44 o 
   1  12   8        4.77       19.53     17.72 o 
  -5   1   9        0.02       -5.81      8.39 o 
  -4   1   9       14.33       19.24      7.72 o 
  -3   1   9      122.24      116.56     12.06 o 
  -2   1   9       23.97       18.24      4.28 o 
  -1   1   9      540.50      553.02      9.13 o 
   0   1   9      733.70      722.09     14.01 o 
   1   1   9       12.03       14.79      3.32 o 
   2   1   9      841.63      839.34     15.45 o 
   3   1   9      280.12      282.89     10.77 o 
   4   1   9       50.41       60.13      7.90 o 
   5   1   9        1.52        3.10      9.04 o 
  -5   2   9       19.56       18.93      8.06 o 
  -4   2   9       26.30       33.87      6.64 o 
  -3   2   9      117.72      131.89     12.66 o 
  -2   2   9      779.62      773.16     17.32 o 
  -1   2   9      193.39      195.02      6.77 o 
   0   2   9       57.61       53.45      4.76 o 
   1   2   9      117.58      125.19      5.23 o 
   2   2   9     1207.06     1192.11     22.86 o 
   3   2   9      102.01      108.47      7.67 o 
   4   2   9      112.50      112.72     14.60 o 
   5   2   9        2.60        3.04      8.92 o 
  -5   3   9       34.15       22.18      7.06 o 
  -4   3   9      111.50       96.94      9.95 o 
  -3   3   9        8.51        7.18      3.07 o 
  -2   3   9     2641.21     2567.80     33.80 o 
  -1   3   9      293.20      296.26      8.37 o 
   0   3   9      128.87      131.03      8.76 o 
   1   3   9      296.35      279.29     10.78 o 
   2   3   9       10.40       10.25      3.26 o 
   3   3   9       11.85       12.82      4.05 o 
   4   3   9       72.98       69.61     12.51 o 
   5   3   9        2.42        5.57     10.09 o 
  -5   4   9       53.82       38.83      8.62 o 
  -4   4   9        5.99        1.65      4.69 o 
  -3   4   9       46.58       38.02      6.14 o 
  -2   4   9      192.96      191.44      9.05 o 
  -1   4   9      978.42      960.51     14.58 o 
   0   4   9      437.62      420.85      9.55 o 
   1   4   9      204.73      207.32     10.10 o 
   2   4   9       13.84       17.95      5.09 o 
   3   4   9        2.92        1.25      5.63 o 
   4   4   9      141.43      113.12     15.95 o 
  -5   5   9        0.37       -1.59      9.14 o 
  -4   5   9        2.02        5.34      7.51 o 
  -3   5   9        0.03        3.69      4.24 o 
  -2   5   9       23.16       23.74      3.94 o 
  -1   5   9       89.67       92.94      9.05 o 
   0   5   9       12.21       10.48      3.89 o 
   1   5   9      172.14      179.01      8.56 o 
   2   5   9        3.84        6.29      4.07 o 
   3   5   9        9.48        6.61      6.17 o 
   4   5   9       36.62       51.76     12.13 o 
  -4   6   9       26.55       44.24     10.79 o 
  -3   6   9      532.77      565.31     29.26 o 
  -2   6   9      113.28      118.70      8.76 o 
  -1   6   9      183.11      185.88      7.78 o 
   0   6   9       46.07       48.05      6.30 o 
   1   6   9       21.63       21.32      6.65 o 
   2   6   9        0.05        2.17      4.39 o 
   3   6   9        1.13       -2.53      5.63 o 
   4   6   9       20.18       23.21     10.30 o 
  -4   7   9        2.63        5.42      7.78 o 
  -3   7   9        1.34        0.38      4.84 o 
  -2   7   9       97.39      100.29      8.61 o 
  -1   7   9       23.17       33.23      5.56 o 
   0   7   9      158.54      141.40      9.73 o 
   1   7   9       21.17       19.81      6.00 o 
   2   7   9        0.40        2.10      4.92 o 
   3   7   9       41.15       45.12     12.11 o 
   4   7   9       11.38       27.74     10.56 o 
  -4   8   9        8.01        5.73      9.24 o 
  -3   8   9        1.05       -2.93      5.37 o 
  -2   8   9       18.53       26.30      6.57 o 
  -1   8   9       42.44       37.57     20.45 o 
   0   8   9       59.66       58.02      7.88 o 
   1   8   9      164.27      146.65     11.69 o 
   2   8   9      232.56      251.39     28.65 o 
   3   8   9        0.11        7.70      6.93 o 
  -3   9   9        2.99        0.36      6.06 o 
  -2   9   9       35.05       25.82      8.32 o 
  -1   9   9       36.22       27.95      9.35 o 
   0   9   9       91.77       81.94     12.82 o 
   1   9   9        4.77        9.11      6.89 o 
   2   9   9        1.37        0.57      7.48 o 
   3   9   9       57.51       97.51     16.24 o 
  -3  10   9        0.73       -4.86      8.43 o 
  -2  10   9        9.78        8.62      8.91 o 
  -1  10   9        5.82       13.34      8.26 o 
   0  10   9       27.87        8.82     10.34 o 
   1  10   9        2.17        5.09     10.69 o 
   2  10   9       51.50       65.10     17.76 o 
   3  10   9        3.05       10.27     10.29 o 
  -2  11   9       12.97       -1.68     27.83 o 
  -1  11   9        3.76       -8.32     10.08 o 
   0  11   9        1.80        8.11     11.50 o 
   1  11   9        0.23        7.79     11.32 o 
   2  11   9       54.62       62.30     14.30 o 
  -1  12   9        0.15        7.68     12.44 o 
   0  12   9        6.40        4.40     12.35 o 
   1  12   9        4.26       22.57     24.33 o 
  -5   0  10       13.42       18.91     14.67 o 
  -4   0  10       37.21       42.40     13.44 o 
  -3   0  10       12.24        7.69      8.08 o 
  -2   0  10       33.02       42.72      4.66 o 
  -1   0  10      253.20      266.93     13.24 o 
   0   0  10       58.20       72.81      6.42 o 
   1   0  10      210.12      221.99     19.77 o 
   2   0  10       25.80       24.84      7.44 o 
   3   0  10      124.82      133.92     11.95 o 
   4   0  10       27.26       22.86      8.82 o 
   5   0  10        5.01       15.44     17.41 o 
  -5   1  10       21.98       20.39      9.16 o 
  -4   1  10       57.20       42.81      9.91 o 
  -3   1  10       91.80       94.09      6.96 o 
  -2   1  10      223.10      238.13      8.74 o 
  -1   1  10       13.91       11.74      2.32 o 
   0   1  10     1877.03     1863.97     18.35 o 
   1   1  10      166.08      157.16      6.66 o 
   2   1  10     1836.42     1806.03     24.08 o 
   3   1  10       68.88       77.96     14.64 o 
   4   1  10       46.71       38.98      6.99 o 
   5   1  10        9.96        8.89     10.68 o 
  -5   2  10        6.63       -0.03      5.50 o 
  -4   2  10       11.80       14.31      5.41 o 
  -3   2  10       42.03       45.81      4.92 o 
  -2   2  10      700.60      730.11     20.73 o 
  -1   2  10       38.19       38.93      3.90 o 
   0   2  10      680.98      682.80      9.40 o 
   1   2  10      187.53      224.30      6.76 o 
   2   2  10     1380.99     1334.38     20.07 o 
   3   2  10      158.07      140.72      8.47 o 
   4   2  10        1.12       -4.18      6.20 o 
   5   2  10        0.60        7.78      9.90 o 
  -5   3  10        3.31        6.34      6.28 o 
  -4   3  10        3.75        0.07      4.13 o 
  -3   3  10        0.08       -0.22      2.75 o 
  -2   3  10       33.22       26.44      5.13 o 
  -1   3  10      960.98     1050.96     16.94 o 
   0   3  10      251.50      271.40     11.83 o 
   1   3  10      951.93     1011.10     19.88 o 
   2   3  10      142.45      140.98      6.84 o 
   3   3  10      187.65      212.65     19.80 o 
   4   3  10        1.40        3.05      7.90 o 
  -5   4  10        0.84        2.27      5.97 o 
  -4   4  10       28.48       25.12      8.94 o 
  -3   4  10       40.46       40.30      6.37 o 
  -2   4  10        0.81        1.22      2.52 o 
  -1   4  10       36.56       43.00      4.63 o 
   0   4  10      768.43      790.02     20.19 o 
   1   4  10      481.78      468.99     13.69 o 
   2   4  10        0.58        0.70      4.50 o 
   3   4  10       17.84       14.49      7.32 o 
   4   4  10      107.37      122.50     16.00 o 
  -4   5  10      125.92      137.69     15.94 o 
  -3   5  10      120.98      115.49     12.44 o 
  -2   5  10      202.34      225.29      8.36 o 
  -1   5  10        8.61        6.87      2.95 o 
   0   5  10      409.93      411.43     12.95 o 
   1   5  10      182.67      212.69     10.29 o 
   2   5  10       45.68       41.23      6.68 o 
   3   5  10      298.01      273.60     19.38 o 
   4   5  10       62.18       37.55     15.66 o 
  -4   6  10        3.15        1.95      7.13 o 
  -3   6  10        6.24        6.57      5.42 o 
  -2   6  10       12.35        8.00      4.74 o 
  -1   6  10        0.06        1.27      2.99 o 
   0   6  10       53.05       47.66      6.79 o 
   1   6  10      189.25      213.46     11.75 o 
   2   6  10        4.06        1.11      4.90 o 
   3   6  10        4.20        3.28      6.58 o 
   4   6  10       43.71       60.09     12.92 o 
  -4   7  10       14.50        7.21      9.08 o 
  -3   7  10       57.40       69.84      8.95 o 
  -2   7  10      124.43      114.72      9.35 o 
  -1   7  10       15.97       19.05      6.21 o 
   0   7  10       51.70       50.20      7.29 o 
   1   7  10        6.43        8.92      5.62 o 
   2   7  10        3.65       -5.49      5.08 o 
   3   7  10        3.61       12.82      8.06 o 
   4   7  10        0.82        4.51      8.17 o 
  -4   8  10        6.29        4.60      9.60 o 
  -3   8  10       72.99       62.22      9.02 o 
  -2   8  10       47.56       53.93     14.96 o 
  -1   8  10        1.40       -5.86      5.73 o 
   0   8  10       65.53       51.38      7.72 o 
   1   8  10       32.91       16.47     11.77 o 
   2   8  10       36.85       24.87      7.65 o 
   3   8  10       25.48       42.50     11.02 o 
  -3   9  10       37.62       41.44      9.89 o 
  -2   9  10       70.92       76.27     11.70 o 
  -1   9  10      277.31      237.91     17.32 o 
   0   9  10      228.28      216.72     29.00 o 
   1   9  10        2.41        6.46      6.84 o 
   2   9  10      156.45      173.78     14.02 o 
   3   9  10      121.47      138.95     18.57 o 
  -3  10  10       19.38       14.24     14.37 o 
  -2  10  10       10.91        9.46      8.55 o 
  -1  10  10       20.75       18.91     11.28 o 
   0  10  10      341.16      387.53     24.64 o 
   1  10  10       62.65       68.75     14.59 o 
   2  10  10        2.35        9.75      7.82 o 
  -2  11  10       10.60        3.65     11.60 o 
  -1  11  10       57.67       43.14     13.26 o 
   0  11  10        2.15      -10.10      9.34 o 
   1  11  10        0.20        8.74     10.76 o 
   2  11  10        4.73       16.83     11.06 o 
  -1  12  10        0.80       -4.41     12.41 o 
   0  12  10       29.60       32.37     14.76 o 
   1  12  10        0.89       15.85     12.99 o 
  -5   1  11        5.59        6.26      5.28 o 
  -4   1  11        0.05        1.98      3.51 o 
  -3   1  11        0.82       -1.40      2.79 o 
  -2   1  11      106.58      121.83      7.06 o 
  -1   1  11      308.54      312.60      8.94 o 
   0   1  11       88.45      104.35      5.76 o 
   1   1  11      348.41      358.13     14.15 o 
   2   1  11      173.69      167.86      7.78 o 
   3   1  11      230.90      232.27     10.44 o 
   4   1  11        0.03        0.33      5.84 o 
  -5   2  11        3.87        3.93      6.05 o 
  -4   2  11        0.28        0.53      4.52 o 
  -3   2  11       35.20       40.06      4.66 o 
  -2   2  11       48.30       61.98      7.58 o 
  -1   2  11        0.76        0.83      1.48 o 
   0   2  11        3.26        7.50      3.51 o 
   1   2  11      198.04      203.87      6.62 o 
   2   2  11      184.20      195.74      8.12 o 
   3   2  11        0.01        0.25      4.51 o 
   4   2  11      107.23       98.59     26.10 o 
  -5   3  11        2.74       -0.73      6.13 o 
  -4   3  11       50.51       39.30      7.97 o 
  -3   3  11        9.60       17.83      4.98 o 
  -2   3  11        3.55        8.85      4.48 o 
  -1   3  11      492.01      462.80     11.08 o 
   0   3  11      163.42      171.90      4.29 o 
   1   3  11      848.03      790.22     17.88 o 
   2   3  11      126.74      133.38      9.63 o 
   3   3  11       73.40       66.20     11.80 o 
   4   3  11      130.26      124.70     16.07 o 
  -5   4  11        2.69        2.82      8.26 o 
  -4   4  11       10.34       14.93      8.20 o 
  -3   4  11       75.25       63.67      7.60 o 
  -2   4  11      100.41      116.65      6.99 o 
  -1   4  11        0.01        1.96      2.62 o 
   0   4  11       49.78       47.11      7.88 o 
   1   4  11        6.32        4.15      5.19 o 
   2   4  11       47.86       45.80     12.60 o 
   3   4  11       81.18       98.84     27.74 o 
   4   4  11       88.28       78.15     14.21 o 
  -4   5  11        0.11        8.13      7.98 o 
  -3   5  11      142.73      144.54     10.56 o 
  -2   5  11      136.07      127.58     10.38 o 
  -1   5  11       88.97       89.30      5.79 o 
   0   5  11      687.76      694.60     20.48 o 
   1   5  11       87.27       95.69      8.94 o 
   2   5  11        7.66        5.37      6.54 o 
   3   5  11       15.98        8.09      6.65 o 
   4   5  11        0.11        4.60     10.01 o 
  -4   6  11       10.12        8.92      8.14 o 
  -3   6  11      156.19      190.77     12.20 o 
  -2   6  11      179.34      189.57     10.66 o 
  -1   6  11        6.89       10.83      3.96 o 
   0   6  11       53.34       52.86      7.18 o 
   1   6  11       38.26       31.76      9.63 o 
   2   6  11        0.24        0.16      4.94 o 
   3   6  11       22.32       21.95      8.62 o 
   4   6  11       14.54       11.02     11.70 o 
  -4   7  11        0.19        3.18      8.72 o 
  -3   7  11      186.84      194.62     13.05 o 
  -2   7  11        5.33        8.19      5.13 o 
  -1   7  11       18.62       17.66      7.54 o 
   0   7  11      264.51      250.32     16.00 o 
   1   7  11       56.85       69.29      8.71 o 
   2   7  11       25.96       23.00      6.52 o 
   3   7  11       17.32       37.16     10.17 o 
   4   7  11       14.41       17.47     11.48 o 
  -4   8  11        9.73       -1.58      9.20 o 
  -3   8  11        0.44        7.09      6.27 o 
  -2   8  11       28.11       28.42      8.12 o 
  -1   8  11       12.06       18.48      7.51 o 
   0   8  11      178.04      172.61     11.76 o 
   1   8  11       16.81       10.53      6.65 o 
   2   8  11       55.04       60.84     11.22 o 
   3   8  11        6.26       16.14      9.16 o 
  -3   9  11        0.46       -4.64      6.83 o 
  -2   9  11        1.48       -0.75      9.61 o 
  -1   9  11       69.97       55.90     10.79 o 
   0   9  11        1.67       21.34      9.98 o 
   1   9  11        4.39        9.40      7.09 o 
   2   9  11        0.00        9.15      9.12 o 
   3   9  11       10.13       22.66      9.65 o 
  -3  10  11        5.06       -1.58      9.27 o 
  -2  10  11       35.50       40.08     18.35 o 
  -1  10  11        5.42       -7.61     15.59 o 
   0  10  11       24.89       17.52     11.83 o 
   1  10  11        0.21        0.18     11.24 o 
   2  10  11        0.06        7.40     13.02 o 
  -2  11  11        5.31        0.92      9.32 o 
  -1  11  11        3.15       -9.25     12.98 o 
   0  11  11       64.94       80.76     16.01 o 
   1  11  11       16.46       19.51     12.76 o 
   2  11  11        4.85       16.96     11.26 o 
  -1  12  11        0.08       -2.41     11.87 o 
   0  12  11        1.51        8.63     12.06 o 
  -5   0  12       26.37       28.59     16.84 o 
  -4   0  12      314.36      316.10     29.84 o 
  -3   0  12       47.30       51.43     13.50 o 
  -2   0  12      631.55      705.33     18.19 o 
  -1   0  12      408.05      458.92     18.01 o 
   0   0  12        0.53        5.40      3.52 o 
   1   0  12      726.63      766.78     20.37 o 
   2   0  12      581.90      553.20     19.39 o 
   3   0  12     1219.25     1166.49     31.33 o 
   4   0  12        2.08        1.65      7.34 o 
  -5   1  12       23.05       13.20      5.77 o 
  -4   1  12       62.08       67.59      8.26 o 
  -3   1  12       66.34       82.45      9.44 o 
  -2   1  12       23.82       28.87      4.37 o 
  -1   1  12        7.33        1.49      4.21 o 
   0   1  12      526.51      540.57      9.29 o 
   1   1  12       64.30       68.51      5.57 o 
   2   1  12        4.22        1.85      3.41 o 
   3   1  12       31.61       40.53      5.89 o 
   4   1  12       18.48       18.83      7.32 o 
  -5   2  12        1.43        1.90      6.08 o 
  -4   2  12       45.07       50.39      7.10 o 
  -3   2  12       80.52       95.44      6.57 o 
  -2   2  12      327.56      358.33     20.95 o 
  -1   2  12      434.41      437.72      8.56 o 
   0   2  12      330.38      338.41      7.08 o 
   1   2  12      477.86      489.89     11.25 o 
   2   2  12      162.21      168.82      7.87 o 
   3   2  12      937.92      911.27     23.33 o 
   4   2  12        0.01       -1.89      6.62 o 
  -5   3  12        0.03        2.10      5.99 o 
  -4   3  12       11.04        8.09      5.79 o 
  -3   3  12       28.44       40.01      6.34 o 
  -2   3  12       76.35       78.35      8.26 o 
  -1   3  12      318.34      334.17      9.56 o 
   0   3  12      267.58      282.48      5.82 o 
   1   3  12      131.49      142.00      9.57 o 
   2   3  12       78.37      104.83     12.27 o 
   3   3  12       89.55       81.61      9.16 o 
   4   3  12       13.11       22.79      9.45 o 
  -5   4  12        6.79       13.49     10.16 o 
  -4   4  12       34.62       17.56      8.50 o 
  -3   4  12      891.43      875.93     21.67 o 
  -2   4  12       20.78       17.97      3.52 o 
  -1   4  12        1.29       -0.16      2.70 o 
   0   4  12      240.91      254.38     10.05 o 
   1   4  12        6.56        1.64     10.07 o 
   2   4  12      138.64      141.09     10.64 o 
   3   4  12        1.38        7.55      7.22 o 
   4   4  12        0.22        5.98      8.25 o 
  -4   5  12       44.92       38.54     10.17 o 
  -3   5  12       83.70       75.37      8.57 o 
  -2   5  12       94.48      101.38      6.71 o 
  -1   5  12       16.66       23.97      3.85 o 
   0   5  12      240.11      265.98     14.46 o 
   1   5  12        0.44       -4.42      5.33 o 
   2   5  12       31.98       26.58      8.47 o 
   3   5  12        8.36       10.03      6.77 o 
   4   5  12       23.25       26.33     10.35 o 
  -4   6  12        6.63        6.15      7.99 o 
  -3   6  12      291.05      310.72     16.21 o 
  -2   6  12       34.52       24.76      9.76 o 
  -1   6  12        5.57        6.66      4.36 o 
   0   6  12        3.24       20.05      5.58 o 
   1   6  12      113.07      120.51     10.09 o 
   2   6  12        3.54       17.17      5.99 o 
   3   6  12       42.14       56.46     11.66 o 
   4   6  12        1.89       11.80      9.56 o 
  -4   7  12        2.92        1.77     10.31 o 
  -3   7  12        0.02        0.78      5.38 o 
  -2   7  12       35.88       29.56     12.10 o 
  -1   7  12       55.35       55.88      8.94 o 
   0   7  12       50.05       50.14      7.54 o 
   1   7  12       78.65       87.66      9.68 o 
   2   7  12       73.60       68.77     13.72 o 
   3   7  12        0.01        8.98      8.28 o 
  -4   8  12       14.69       16.45     10.62 o 
  -3   8  12       13.73        4.89      7.62 o 
  -2   8  12        0.66       -0.76      6.49 o 
  -1   8  12        7.15       -4.10      6.10 o 
   0   8  12      195.02      189.00     12.63 o 
   1   8  12      301.08      326.37     18.76 o 
   2   8  12        0.22        8.31      6.29 o 
   3   8  12        3.67       12.45      9.22 o 
  -3   9  12       19.84       14.00      9.83 o 
  -2   9  12        2.76        5.72      7.75 o 
  -1   9  12      175.07      168.37     26.69 o 
   0   9  12       84.35       50.53     12.46 o 
   1   9  12       72.74       75.06     10.64 o 
   2   9  12       30.97       34.40      9.01 o 
   3   9  12        2.99       21.07     11.73 o 
  -3  10  12        0.02       -3.83      8.75 o 
  -2  10  12        2.15        3.23      8.81 o 
  -1  10  12        1.49        6.52      8.39 o 
   0  10  12      110.42      131.63     17.61 o 
   1  10  12      188.05      180.33     19.53 o 
   2  10  12       18.96       10.46      8.03 o 
  -2  11  12        4.96        4.02     10.42 o 
  -1  11  12       24.18       28.67     12.84 o 
   0  11  12       56.10       69.71     16.26 o 
   1  11  12        7.21       13.37     17.91 o 
   0  12  12        1.11        0.00     13.21 o 
  -5   1  13        0.59       -3.70      4.53 o 
  -4   1  13        8.72       11.16      4.57 o 
  -3   1  13      117.65      116.45      8.68 o 
  -2   1  13       69.08       89.98      7.67 o 
  -1   1  13        0.13       -2.10      1.85 o 
   0   1  13      175.58      198.14      6.14 o 
   1   1  13       66.13       69.91      6.76 o 
   2   1  13        3.36        9.39      4.22 o 
   3   1  13       71.61       74.81      8.96 o 
   4   1  13        8.07        4.54      6.20 o 
  -5   2  13        3.55        1.76      5.45 o 
  -4   2  13        0.88        2.69      3.87 o 
  -3   2  13       59.61       53.91      6.18 o 
  -2   2  13       82.58       90.59      8.76 o 
  -1   2  13        0.36        3.42      1.81 o 
   0   2  13       42.54       40.57      4.44 o 
   1   2  13      138.49      141.59      6.22 o 
   2   2  13        8.73        5.28      5.69 o 
   3   2  13      924.68      882.90     23.30 o 
   4   2  13        0.00        0.39      8.64 o 
  -5   3  13        3.62        6.19      6.53 o 
  -4   3  13       14.69        0.17      4.82 o 
  -3   3  13      112.97       97.08     18.56 o 
  -2   3  13       16.82       14.15      3.77 o 
  -1   3  13      251.83      260.85      6.89 o 
   0   3  13       91.79       97.61      4.14 o 
   1   3  13      282.26      274.52     12.37 o 
   2   3  13       24.11       22.31      7.08 o 
   3   3  13      129.70      131.73     11.14 o 
   4   3  13       18.45       25.33      9.68 o 
  -4   4  13        2.47        1.66      7.28 o 
  -3   4  13      243.50      263.94     12.91 o 
  -2   4  13       40.96       38.73      8.59 o 
  -1   4  13       18.05       27.23      5.72 o 
   0   4  13        8.38        9.86      4.69 o 
   1   4  13      124.43      125.38      9.60 o 
   2   4  13      225.77      236.56     20.48 o 
   3   4  13      448.48      456.21     22.81 o 
   4   4  13        7.71        6.94     11.70 o 
  -4   5  13        2.16        8.20      8.16 o 
  -3   5  13       64.87       67.49      8.26 o 
  -2   5  13        2.36       -1.66      3.21 o 
  -1   5  13       74.26       72.16      8.78 o 
   0   5  13      118.79      133.44     11.65 o 
   1   5  13      123.33      137.73     10.11 o 
   2   5  13      148.03      171.77     15.81 o 
   3   5  13       10.22        4.91      6.20 o 
   4   5  13        1.80       10.25      9.07 o 
  -4   6  13       53.55       38.13     10.63 o 
  -3   6  13      236.55      233.44     13.45 o 
  -2   6  13      147.32      151.41     23.91 o 
  -1   6  13       38.83       35.81      8.27 o 
   0   6  13      143.65      164.79     10.84 o 
   1   6  13        1.27        5.27      5.63 o 
   2   6  13      206.70      209.18     14.67 o 
   3   6  13        0.92       -2.23      6.98 o 
   4   6  13        6.15        5.80     10.76 o 
  -4   7  13        3.89        3.88      8.77 o 
  -3   7  13       22.42       16.45      6.58 o 
  -2   7  13        0.02        4.95      5.96 o 
  -1   7  13      288.38      267.62     16.39 o 
   0   7  13       16.40       11.97      6.32 o 
   1   7  13       41.31       46.21      8.23 o 
   2   7  13        5.08        4.38      8.98 o 
   3   7  13       11.77       19.42     10.43 o 
  -3   8  13        8.54       -2.16      7.11 o 
  -2   8  13        0.60       -8.52      5.88 o 
  -1   8  13       42.74       48.29     19.87 o 
   0   8  13       13.43       17.29      8.75 o 
   1   8  13       44.02       40.67      8.66 o 
   2   8  13       18.32       19.76      7.44 o 
   3   8  13       41.55       54.12     14.92 o 
  -3   9  13        0.21       -0.78      7.95 o 
  -2   9  13       12.18        2.14      7.86 o 
  -1   9  13       32.04        5.10     18.52 o 
   0   9  13        7.48       12.77     13.65 o 
   1   9  13       67.63       81.87     10.86 o 
   2   9  13        1.57        2.38      9.69 o 
   3   9  13        1.59       19.31      9.69 o 
  -2  10  13        6.83       -6.45      8.64 o 
  -1  10  13        0.16       -8.31     16.99 o 
   0  10  13        8.71       -8.08     10.36 o 
   1  10  13        0.31       -0.33     10.81 o 
   2  10  13        3.30       17.00     11.65 o 
  -2  11  13        2.96       -7.12     27.84 o 
  -1  11  13        0.80      -10.25     11.55 o 
   0  11  13        4.64       13.18     12.66 o 
   1  11  13        1.01        4.23     12.68 o 
  -5   0  14        6.65        4.86     10.08 o 
  -4   0  14        0.02        2.89      4.66 o 
  -3   0  14      176.66      152.32     11.21 o 
  -2   0  14      767.11      801.16     19.79 o 
  -1   0  14      345.57      351.88     12.29 o 
   0   0  14     1313.37     1335.52     42.71 o 
   1   0  14      144.38      131.10     10.99 o 
   2   0  14     2229.09     2105.83     39.64 o 
   3   0  14       29.56       21.35      6.72 o 
   4   0  14        0.42        1.93     12.54 o 
  -5   1  14        3.65        2.18      5.00 o 
  -4   1  14        2.66        7.19      4.22 o 
  -3   1  14       17.70       17.14      4.37 o 
  -2   1  14      376.42      413.55     11.94 o 
  -1   1  14     2118.93     2222.31     28.14 o 
   0   1  14       49.75       51.93      4.06 o 
   1   1  14      127.90      142.13      8.81 o 
   2   1  14      115.81      116.71      7.26 o 
   3   1  14       89.28       93.85      9.58 o 
   4   1  14        0.48        5.39      6.24 o 
  -5   2  14        1.79        3.70      5.20 o 
  -4   2  14        0.27        0.14      3.86 o 
  -3   2  14      201.56      204.19     14.99 o 
  -2   2  14       45.14       42.84      6.62 o 
  -1   2  14       15.76       13.86      3.19 o 
   0   2  14        0.07        0.35      3.02 o 
   1   2  14      127.65      120.69      9.54 o 
   2   2  14        1.15       -0.95      5.59 o 
   3   2  14      132.36      149.79     11.50 o 
   4   2  14       10.72       17.16      9.03 o 
  -5   3  14        0.63       -2.94      6.13 o 
  -4   3  14        5.46        8.84      7.01 o 
  -3   3  14       44.57       43.67      6.67 o 
  -2   3  14       72.85       70.22      6.47 o 
  -1   3  14      146.30      152.59      5.47 o 
   0   3  14      508.24      540.35     15.36 o 
   1   3  14      261.22      243.32     13.31 o 
   2   3  14        4.99        8.49      6.26 o 
   3   3  14       38.75       41.88      7.43 o 
   4   3  14       26.66       32.44     11.02 o 
  -4   4  14        0.36        0.98      7.18 o 
  -3   4  14      281.77      295.32     13.62 o 
  -2   4  14      230.62      222.62      9.62 o 
  -1   4  14       12.06        6.82      3.56 o 
   0   4  14       13.46       10.02      5.10 o 
   1   4  14       26.03       17.96      7.23 o 
   2   4  14       20.35       15.44      7.76 o 
   3   4  14        0.01       13.09      9.49 o 
   4   4  14        1.23        2.39      7.68 o 
  -4   5  14       17.51       15.76      9.60 o 
  -3   5  14       28.55       30.97      6.85 o 
  -2   5  14      627.84      621.49     14.48 o 
  -1   5  14        3.40        4.65      5.59 o 
   0   5  14      285.30      314.05     12.31 o 
   1   5  14        0.09        3.25      6.36 o 
   2   5  14        1.55        0.18      7.12 o 
   3   5  14       39.06       41.20     10.31 o 
   4   5  14       15.63       19.83      9.86 o 
  -4   6  14        5.79        6.62      8.47 o 
  -3   6  14       40.39       35.19      7.54 o 
  -2   6  14        0.20        1.10      5.60 o 
  -1   6  14       13.65       10.27      5.13 o 
   0   6  14       32.85       30.92      5.57 o 
   1   6  14       14.09       11.53      8.48 o 
   2   6  14       93.78      115.32     11.37 o 
   3   6  14        0.18        7.61      7.23 o 
   4   6  14        1.27       11.79      9.53 o 
  -4   7  14        7.13       10.33      9.90 o 
  -3   7  14       36.65       39.80      9.52 o 
  -2   7  14       49.31       42.63      8.65 o 
  -1   7  14       30.86       22.96      6.92 o 
   0   7  14      114.79      109.37     10.82 o 
   1   7  14      175.54      176.79     12.91 o 
   2   7  14      460.39      431.79     34.71 o 
   3   7  14        2.64        8.19      8.14 o 
  -3   8  14        4.40        0.61      7.19 o 
  -2   8  14       85.00       89.61     20.31 o 
  -1   8  14        5.00        4.69      9.94 o 
   0   8  14       22.26       18.73      7.39 o 
   1   8  14       80.85       94.45     11.38 o 
   2   8  14       51.02       43.45      9.06 o 
   3   8  14        3.50       20.99     11.59 o 
  -3   9  14       27.08       20.26     10.10 o 
  -2   9  14       15.65        2.04      7.78 o 
  -1   9  14        4.14        6.88      8.81 o 
   0   9  14      214.52      229.24     19.96 o 
   1   9  14       12.11       16.75      8.17 o 
   2   9  14      117.93      149.25     14.32 o 
  -2  10  14        1.10       -3.82      7.52 o 
  -1  10  14        0.60       -3.57     19.01 o 
   0  10  14        6.80        1.21     11.50 o 
   1  10  14       37.33       22.61     21.64 o 
   2  10  14       36.34       47.10     26.04 o 
  -1  11  14        0.74        0.75     11.34 o 
   0  11  14       68.74       70.60     23.82 o 
   1  11  14       10.08       22.74     21.04 o 
  -5   1  15        0.63       -1.96      3.45 o 
  -4   1  15       19.82        9.13      7.45 o 
  -3   1  15        8.30        6.52      2.96 o 
  -2   1  15        4.25        6.57      2.72 o 
  -1   1  15       27.52       40.16      4.38 o 
   0   1  15        8.13       13.39      4.25 o 
   1   1  15      283.29      292.81     11.22 o 
   2   1  15      153.77      151.64     10.83 o 
   3   1  15       10.31       10.24      5.86 o 
   4   1  15        8.16       12.75     10.04 o 
  -5   2  15        3.17        2.31      4.93 o 
  -4   2  15        8.74        0.85      6.94 o 
  -3   2  15       42.90       56.02      9.15 o 
  -2   2  15       13.34       15.05      3.46 o 
  -1   2  15       39.27       43.89      4.59 o 
   0   2  15      787.39      819.33     12.71 o 
   1   2  15       48.25       60.48      8.53 o 
   2   2  15        6.48       12.68      6.89 o 
   3   2  15        0.57        7.85      5.17 o 
   4   2  15       25.85       41.98     11.46 o 
  -4   3  15        0.91       -5.56      5.62 o 
  -3   3  15       15.81       19.75      5.87 o 
  -2   3  15        9.52        9.53      5.64 o 
  -1   3  15      116.00      122.67      5.02 o 
   0   3  15      183.90      190.43      9.70 o 
   1   3  15       91.19       98.27     13.68 o 
   2   3  15        4.72        5.29      6.81 o 
   3   3  15       50.77       48.91      8.01 o 
   4   3  15       28.04       21.58     10.11 o 
  -4   4  15        4.95        2.63      7.81 o 
  -3   4  15       16.43       13.14      5.60 o 
  -2   4  15      102.27      104.82      7.86 o 
  -1   4  15       64.01       57.98      8.00 o 
   0   4  15        2.15       -3.17      4.56 o 
   1   4  15        0.58       -0.70      6.51 o 
   2   4  15      165.44      196.52     24.08 o 
   3   4  15      100.28       96.82     13.69 o 
   4   4  15        4.48       21.10      9.29 o 
  -4   5  15       32.39       35.89     10.41 o 
  -3   5  15        0.19        2.90      4.69 o 
  -2   5  15       37.69       36.07      5.49 o 
  -1   5  15      152.07      163.17     12.09 o 
   0   5  15        1.60       -6.27      5.58 o 
   1   5  15       41.12       63.28     10.19 o 
   2   5  15      141.56      147.18     15.45 o 
   3   5  15        1.15       10.71      7.04 o 
   4   5  15        1.96       15.74     11.26 o 
  -4   6  15       90.80       91.35     14.69 o 
  -3   6  15        0.00       -6.34      4.95 o 
  -2   6  15      166.99      163.32     27.12 o 
  -1   6  15      366.49      315.61     25.08 o 
   0   6  15       62.48       66.30      8.20 o 
   1   6  15      169.97      173.77     26.43 o 
   2   6  15       25.33       32.67     10.05 o 
   3   6  15       29.53       29.91     18.79 o 
  -4   7  15       46.64       45.67     16.21 o 
  -3   7  15        7.47        5.32      7.42 o 
  -2   7  15        0.03        2.66      6.20 o 
  -1   7  15      134.61      144.02     11.21 o 
   0   7  15        5.71        4.63      4.75 o 
   1   7  15       29.47       19.51      7.37 o 
   2   7  15       40.75       52.30      9.19 o 
   3   7  15        1.14       15.68      8.53 o 
  -3   8  15       18.92        5.17      8.10 o 
  -2   8  15       21.71       25.00      8.86 o 
  -1   8  15        9.06        6.58      7.20 o 
   0   8  15       85.51       75.17     11.64 o 
   1   8  15        3.95        3.20      6.25 o 
   2   8  15       35.23       45.52     10.59 o 
   3   8  15       35.77       67.08     13.45 o 
  -3   9  15        0.38        6.09      9.13 o 
  -2   9  15        2.64       -3.23      8.08 o 
  -1   9  15        3.32       -8.43     15.50 o 
   0   9  15        4.29        0.49     10.09 o 
   1   9  15        9.38       18.78      9.52 o 
   2   9  15       36.40       37.63      9.46 o 
  -2  10  15       12.86        9.47     10.59 o 
  -1  10  15        2.43        8.81     10.07 o 
   0  10  15        1.42        2.91     10.72 o 
   1  10  15        0.18        5.12     11.69 o 
   2  10  15        1.53       12.70     12.88 o 
  -1  11  15       52.38       50.13     15.42 o 
   0  11  15        0.43       -4.29     11.75 o 
   1  11  15       46.98       52.46     16.56 o 
  -4   0  16       19.71       15.76      6.09 o 
  -3   0  16      335.24      344.90     15.19 o 
  -2   0  16       73.20       84.30     12.47 o 
  -1   0  16      445.74      472.14     14.84 o 
   0   0  16        7.69       11.23      8.09 o 
   1   0  16       43.75       59.52      9.89 o 
   2   0  16     1095.61     1050.61     27.64 o 
   3   0  16       33.82       48.83     15.37 o 
   4   0  16       72.73       71.27     20.44 o 
  -4   1  16      146.04      136.10      8.72 o 
  -3   1  16        0.89        2.18      2.95 o 
  -2   1  16      123.08      125.48      7.51 o 
  -1   1  16        8.20        9.26      2.67 o 
   0   1  16        6.25        7.49      3.80 o 
   1   1  16      157.70      163.80      8.74 o 
   2   1  16        3.16        3.99      5.92 o 
   3   1  16      203.98      190.32     12.92 o 
   4   1  16        1.69        2.85     10.17 o 
  -4   2  16        0.55        1.52      6.18 o 
  -3   2  16       41.51       29.04      4.76 o 
  -2   2  16       50.66       50.66      4.87 o 
  -1   2  16        3.25        4.64      2.85 o 
   0   2  16      172.94      181.47      9.60 o 
   1   2  16        8.56        5.51      7.03 o 
   2   2  16      427.71      400.83     19.67 o 
   3   2  16       70.06       66.10      9.10 o 
   4   2  16      127.26      122.88     26.11 o 
  -4   3  16        1.01       -6.09      5.94 o 
  -3   3  16        0.01        2.36      5.31 o 
  -2   3  16       10.06        8.17      3.09 o 
  -1   3  16        1.71       -3.83      3.05 o 
   0   3  16        7.68        3.57      4.78 o 
   1   3  16       77.97      105.38     10.16 o 
   2   3  16        0.03       -6.28      6.60 o 
   3   3  16       20.44       17.44      5.85 o 
   4   3  16        0.60       11.63      8.79 o 
  -4   4  16       60.81       53.83     11.50 o 
  -3   4  16        9.22       11.71      4.13 o 
  -2   4  16        1.93       -0.42      3.52 o 
  -1   4  16      111.59      106.14     29.49 o 
   0   4  16      331.90      326.46     12.90 o 
   1   4  16      282.96      263.19     16.03 o 
   2   4  16        0.31        0.81      6.14 o 
   3   4  16       15.02       24.47      8.78 o 
   4   4  16        0.04        5.63      8.75 o 
  -4   5  16        0.25        6.65      8.78 o 
  -3   5  16       56.35       49.61      7.93 o 
  -2   5  16       80.53       71.48      9.57 o 
  -1   5  16       84.13       93.22     17.90 o 
   0   5  16       61.48       64.03      8.01 o 
   1   5  16      397.06      386.24     15.91 o 
   2   5  16       45.27       48.78     17.61 o 
   3   5  16       10.85       15.55     15.32 o 
  -4   6  16        6.29        7.01      9.43 o 
  -3   6  16        0.84        2.30      6.17 o 
  -2   6  16      138.08      143.92     13.23 o 
  -1   6  16      372.17      359.67     14.59 o 
   0   6  16        9.96       14.08      7.30 o 
   1   6  16        4.91       18.33     10.22 o 
   2   6  16        0.93        7.61      8.24 o 
   3   6  16       36.41       41.41     12.92 o 
  -3   7  16       16.30       13.62      7.80 o 
  -2   7  16       38.19       34.66      8.60 o 
  -1   7  16       30.42       41.04     12.41 o 
   0   7  16       75.46       70.27      7.82 o 
   1   7  16        6.86        3.16      6.40 o 
   2   7  16      110.03      104.77     11.57 o 
   3   7  16        9.51       21.32      9.13 o 
  -3   8  16       16.18       22.47      9.06 o 
  -2   8  16       21.37       19.25      8.89 o 
  -1   8  16       44.01       22.23      9.05 o 
   0   8  16       78.52       63.65      9.86 o 
   1   8  16      174.99      148.67     13.23 o 
   2   8  16        2.26       12.24      8.27 o 
   3   8  16       69.29       96.18     21.87 o 
  -3   9  16        4.58        1.05      8.79 o 
  -2   9  16       37.81       26.07      9.73 o 
  -1   9  16       29.93       21.90     11.36 o 
   0   9  16       91.10       89.35     16.00 o 
   1   9  16       24.12       20.90      8.44 o 
   2   9  16       62.83       64.62     11.07 o 
  -2  10  16        0.08       -7.30      8.92 o 
  -1  10  16        7.66       19.51     11.07 o 
   0  10  16       45.93       45.25     27.72 o 
   1  10  16       19.07       24.75     13.38 o 
  -1  11  16        5.20       -7.29     12.41 o 
   0  11  16        5.07       25.78     13.49 o 
  -4   1  17        6.19        2.20      3.41 o 
  -3   1  17      123.31      131.87      9.37 o 
  -2   1  17       54.09       60.44      7.63 o 
  -1   1  17        1.49        0.72      2.32 o 
   0   1  17        0.34       -1.70      3.44 o 
   1   1  17       33.18       38.67      8.50 o 
   2   1  17        5.54       -1.14      6.11 o 
   3   1  17       59.38       64.27     16.20 o 
   4   1  17       45.79       57.83     13.71 o 
  -4   2  17       27.03       10.85      9.55 o 
  -3   2  17        0.07        1.75      3.43 o 
  -2   2  17        9.36        4.01      2.90 o 
  -1   2  17       13.16       14.82      3.52 o 
   0   2  17        0.27        6.38      5.12 o 
   1   2  17       62.12       64.37      9.27 o 
   2   2  17       65.54       87.63     10.19 o 
   3   2  17       43.33       58.12      8.98 o 
   4   2  17       46.78       76.32     22.55 o 
  -4   3  17        6.01        6.66      7.27 o 
  -3   3  17        0.27       -0.26      4.98 o 
  -2   3  17      382.53      417.42     11.01 o 
  -1   3  17      318.40      282.70     15.31 o 
   0   3  17       57.22       65.61      7.62 o 
   1   3  17      124.02      138.30     11.14 o 
   2   3  17        0.26        2.74      7.39 o 
   3   3  17       70.41       67.89     21.13 o 
   4   3  17       22.35       27.96     13.30 o 
  -4   4  17        4.29       15.56      8.14 o 
  -3   4  17        0.28        2.64      3.83 o 
  -2   4  17       24.62       28.01      4.45 o 
  -1   4  17       53.27       71.66      8.87 o 
   0   4  17       76.37       73.35      8.39 o 
   1   4  17       32.69       28.57      8.40 o 
   2   4  17        8.32        7.74      6.94 o 
   3   4  17        9.69       23.73      9.02 o 
  -4   5  17       41.29       25.17      9.83 o 
  -3   5  17        6.87       10.75      5.56 o 
  -2   5  17      135.44      139.80     10.04 o 
  -1   5  17      143.59      132.09     12.25 o 
   0   5  17        0.01       -0.03      5.55 o 
   1   5  17      162.80      200.65     15.00 o 
   2   5  17        0.12        6.16      9.85 o 
   3   5  17        5.00       16.83      7.94 o 
  -4   6  17        7.81       -0.97     11.22 o 
  -3   6  17       58.16       70.04     12.56 o 
  -2   6  17        0.18        2.70      7.72 o 
  -1   6  17       79.48       72.88      9.22 o 
   0   6  17       75.45       79.57      9.10 o 
   1   6  17       20.24       24.95     10.87 o 
   2   6  17       47.71       46.71     11.46 o 
   3   6  17       19.03       29.51     10.01 o 
  -3   7  17        7.31       -2.61      6.80 o 
  -2   7  17       17.76        6.54      7.14 o 
  -1   7  17      158.09      149.35     14.97 o 
   0   7  17        1.77        6.08      5.34 o 
   1   7  17      122.40      114.01     11.92 o 
   2   7  17        2.08        9.12      6.55 o 
   3   7  17       15.78       29.26     16.07 o 
  -3   8  17        0.14       -3.65      7.72 o 
  -2   8  17        7.41       -0.56      7.30 o 
  -1   8  17      129.48       96.13     13.14 o 
   0   8  17        4.68       14.53      7.26 o 
   1   8  17        2.60        9.29      7.25 o 
   2   8  17        0.07       11.16      7.51 o 
  -2   9  17        3.15      -11.34      7.56 o 
  -1   9  17        0.01       -2.40      8.75 o 
   0   9  17        1.16       -0.86     19.66 o 
   1   9  17       24.39       37.11      9.24 o 
   2   9  17        0.01       13.05     16.39 o 
  -2  10  17        0.20       -4.12      9.03 o 
  -1  10  17        0.06      -13.83     12.69 o 
   0  10  17        1.51       -4.37     11.16 o 
   1  10  17        2.88       13.82     12.41 o 
  -4   0  18       12.09       13.25      8.51 o 
  -3   0  18      119.19       89.10     14.69 o 
  -2   0  18       10.59       16.67      7.20 o 
  -1   0  18      439.62      479.48     15.78 o 
   0   0  18      722.04      710.09     19.43 o 
   1   0  18       49.98       54.56     10.81 o 
   2   0  18      584.05      509.54     34.94 o 
   3   0  18      165.45      161.76     23.74 o 
   4   0  18      153.43      148.87     26.57 o 
  -4   1  18        0.82       -0.31      3.43 o 
  -3   1  18        0.41        5.75      3.83 o 
  -2   1  18      301.26      302.42     11.61 o 
  -1   1  18      109.14      111.45      6.20 o 
   0   1  18      275.24      248.30      8.60 o 
   1   1  18       45.20       50.42      9.49 o 
   2   1  18      142.62      115.61     10.63 o 
   3   1  18       30.85       40.72     10.70 o 
   4   1  18        0.03       13.21     10.69 o 
  -4   2  18        2.52       -1.69      4.39 o 
  -3   2  18       46.43       47.64      6.33 o 
  -2   2  18        0.14        4.47      2.90 o 
  -1   2  18      278.77      284.57      8.86 o 
   0   2  18       77.57      102.54      8.59 o 
   1   2  18      348.67      319.34     15.58 o 
   2   2  18      244.83      255.32     14.57 o 
   3   2  18       66.48       75.85     13.15 o 
   4   2  18      100.28      118.77     26.72 o 
  -4   3  18       10.74       12.97      8.02 o 
  -3   3  18       69.74       78.78      6.77 o 
  -2   3  18       30.91       29.06      4.18 o 
  -1   3  18        7.49        7.66      5.14 o 
   0   3  18      105.10      111.98      9.38 o 
   1   3  18       26.76       28.28     13.22 o 
   2   3  18       60.21       63.17     12.62 o 
   3   3  18        8.16       12.51      9.65 o 
  -4   4  18        3.86       12.64      7.86 o 
  -3   4  18       33.79       26.88      5.37 o 
  -2   4  18      336.54      351.21     25.18 o 
  -1   4  18       12.85        9.35      6.80 o 
   0   4  18       88.08      103.06      9.61 o 
   1   4  18       26.73       46.30     13.99 o 
   2   4  18      149.66      153.46     12.68 o 
   3   4  18        1.76        7.79      7.29 o 
  -4   5  18       14.55        9.85      8.69 o 
  -3   5  18       27.54       36.78     11.47 o 
  -2   5  18      168.76      169.77     13.00 o 
  -1   5  18       34.57       38.31      9.14 o 
   0   5  18       86.46       91.43      9.62 o 
   1   5  18      134.69      128.49     11.89 o 
   2   5  18       17.98       23.90     10.04 o 
   3   5  18        8.26       22.41      8.80 o 
  -3   6  18       10.00        3.58      6.65 o 
  -2   6  18      148.39      143.96     13.66 o 
  -1   6  18       20.92       33.78     10.33 o 
   0   6  18        7.90       14.91      7.76 o 
   1   6  18       17.77       20.99     10.71 o 
   2   6  18      166.83      187.46     18.26 o 
   3   6  18        1.19       23.31      8.79 o 
  -3   7  18        1.77       -2.81      7.19 o 
  -2   7  18        0.00        0.83      6.59 o 
  -1   7  18      153.12      150.64     12.14 o 
   0   7  18       51.14       50.55      7.66 o 
   1   7  18       69.35       83.26     13.34 o 
   2   7  18       50.77       69.44     21.80 o 
   3   7  18       36.97       57.83     12.57 o 
  -3   8  18        2.83       -3.07     10.70 o 
  -2   8  18        0.45       -3.70      7.95 o 
  -1   8  18        0.04       -1.52      6.76 o 
   0   8  18       29.72       29.52      8.98 o 
   1   8  18       40.73       43.18     14.99 o 
   2   8  18       31.46       38.65      9.37 o 
  -2   9  18        5.75        1.43      9.00 o 
  -1   9  18       13.37        4.78      9.66 o 
   0   9  18        9.22       12.09     11.45 o 
   1   9  18        8.42       23.28      9.07 o 
   2   9  18       20.95       57.75     16.42 o 
  -1  10  18        0.08       -3.33      9.79 o 
   0  10  18        1.84       -2.94     26.13 o 
   1  10  18      107.31      114.45     25.15 o 
  -4   1  19       13.37       19.60      5.57 o 
  -3   1  19       12.20        7.49      4.24 o 
  -2   1  19       65.38       66.56      7.88 o 
  -1   1  19       23.10       20.34      3.93 o 
   0   1  19       50.72       38.18      7.06 o 
   1   1  19       22.75       16.32      8.88 o 
   2   1  19       63.07       70.36     14.08 o 
   3   1  19       23.90       36.78     11.85 o 
  -4   2  19        0.81       -2.16      4.53 o 
  -3   2  19        4.54        9.12      4.53 o 
  -2   2  19       97.45      103.95      8.26 o 
  -1   2  19       10.21        6.27      4.80 o 
   0   2  19        8.48       15.01      6.39 o 
   1   2  19      564.20      539.34     28.79 o 
   2   2  19      199.36      181.47     21.97 o 
   3   2  19       11.25       17.61      9.93 o 
  -4   3  19        0.37        4.63      5.07 o 
  -3   3  19       42.60       50.68      5.85 o 
  -2   3  19        7.98        0.83      3.46 o 
  -1   3  19       33.93       28.35      6.11 o 
   0   3  19      380.95      362.76     14.48 o 
   1   3  19        0.08       11.80      9.41 o 
   2   3  19       13.39       14.67      7.23 o 
   3   3  19        0.82       18.27      9.41 o 
  -4   4  19        0.99       -2.50      7.58 o 
  -3   4  19        3.34        4.91      4.84 o 
  -2   4  19       80.86       89.22     10.57 o 
  -1   4  19        7.54       -0.67      6.85 o 
   0   4  19        0.11       -5.74      6.45 o 
   1   4  19       22.51       26.29      8.99 o 
   2   4  19       25.98       23.18      8.15 o 
   3   4  19       18.07       39.28     13.93 o 
  -4   5  19        5.47       13.92     11.07 o 
  -3   5  19        3.22        3.93      6.42 o 
  -2   5  19       38.76       50.01      9.66 o 
  -1   5  19        8.94       13.15      8.13 o 
   0   5  19       48.09       49.79      8.96 o 
   1   5  19       64.90       52.20     11.95 o 
   2   5  19        4.62       -1.23      8.03 o 
   3   5  19       17.48       38.75     14.72 o 
  -3   6  19        0.51       -7.16      6.23 o 
  -2   6  19      100.48       92.61     11.79 o 
  -1   6  19       64.64       44.42     12.22 o 
   0   6  19      165.11      169.74     12.13 o 
   1   6  19       81.03       86.77     22.48 o 
   2   6  19       21.25       43.13     11.00 o 
   3   6  19        1.34       15.41      9.47 o 
  -3   7  19        0.77        5.64      7.42 o 
  -2   7  19       38.21       40.44     10.96 o 
  -1   7  19       20.00       18.31      7.42 o 
   0   7  19       37.13       42.14      7.71 o 
   1   7  19       55.05       79.94     16.48 o 
   2   7  19        1.62       17.71      8.12 o 
  -3   8  19        0.18       -2.39      8.92 o 
  -2   8  19       17.63       18.67      9.23 o 
  -1   8  19        5.58       -2.59     10.11 o 
   0   8  19        9.94       13.11      7.95 o 
   1   8  19       50.48       65.30     14.18 o 
   2   8  19        5.53       11.40      7.78 o 
  -2   9  19        3.84       -8.84     15.66 o 
  -1   9  19        0.06       -2.00     16.18 o 
   0   9  19       64.22       41.23     13.42 o 
   1   9  19        0.43       10.42      8.30 o 
  -1  10  19       20.64       13.13     14.66 o 
   0  10  19        3.42       10.39     12.72 o 
  -4   0  20       18.90       16.67      6.91 o 
  -3   0  20       37.28       30.48     10.63 o 
  -2   0  20        0.85        2.42      4.76 o 
  -1   0  20        1.31       -0.45      4.13 o 
   0   0  20      142.41      134.74     11.23 o 
   1   0  20      883.38      862.59     45.32 o 
   2   0  20       27.46        7.47     15.22 o 
   3   0  20       11.32       31.29     15.37 o 
  -4   1  20        2.31       12.27      5.44 o 
  -3   1  20        0.33        3.99      5.26 o 
  -2   1  20       11.05       13.26      4.33 o 
  -1   1  20      171.75      166.08      7.46 o 
   0   1  20      139.76      138.85     11.37 o 
   1   1  20       21.66       28.96      9.47 o 
   2   1  20       94.80       76.18     14.73 o 
   3   1  20        6.37        9.80      9.06 o 
  -4   2  20        0.02        5.29      5.17 o 
  -3   2  20       37.01       42.61      6.43 o 
  -2   2  20       60.55       60.59      6.97 o 
  -1   2  20        5.85       10.54      5.07 o 
   0   2  20       65.53       53.02      8.73 o 
   1   2  20       25.11       41.86     10.31 o 
   2   2  20        6.17       11.20      8.22 o 
   3   2  20       12.01        8.96      9.32 o 
  -4   3  20       27.54       33.67      7.70 o 
  -3   3  20        3.19        8.66      3.97 o 
  -2   3  20       61.23       53.10      8.97 o 
  -1   3  20       43.32       61.46      7.97 o 
   0   3  20      111.33      121.18     10.77 o 
   1   3  20       81.28       76.42     11.16 o 
   2   3  20       33.87       41.34      9.27 o 
   3   3  20        5.22       19.81     14.78 o 
  -4   4  20       27.20       25.26      6.25 o 
  -3   4  20        0.27        3.37      5.92 o 
  -2   4  20        9.07        4.86      5.73 o 
  -1   4  20       14.41       17.62      7.06 o 
   0   4  20       20.86       32.14     11.23 o 
   1   4  20        1.60        8.42      8.29 o 
   2   4  20       11.55       14.45      7.78 o 
   3   4  20       11.90       23.58     14.93 o 
  -3   5  20        4.24       11.07      7.07 o 
  -2   5  20       22.35       14.34      7.30 o 
  -1   5  20      280.64      257.41     16.74 o 
   0   5  20       28.59       22.35      8.33 o 
   1   5  20        9.51        4.99      7.81 o 
   2   5  20       13.65       15.26      9.31 o 
   3   5  20        5.78       20.97     11.02 o 
  -3   6  20       12.90        3.18      7.42 o 
  -2   6  20        1.10       -7.64      6.11 o 
  -1   6  20        0.14       -9.04      8.20 o 
   0   6  20       48.70       45.95      9.30 o 
   1   6  20       71.16       64.83     14.40 o 
   2   6  20        0.91       19.12     10.39 o 
  -3   7  20        7.17        4.81     10.05 o 
  -2   7  20        8.60        8.61      7.69 o 
  -1   7  20      140.32      128.78     12.13 o 
   0   7  20      118.40      114.83     11.84 o 
   1   7  20       19.31       21.30     11.05 o 
   2   7  20        0.71       24.65     18.63 o 
  -2   8  20        8.73       -5.16      8.16 o 
  -1   8  20        0.85        7.70      9.08 o 
   0   8  20        2.11       12.48      8.78 o 
   1   8  20       34.10       34.41      9.37 o 
   2   8  20        4.38       16.04      8.43 o 
  -2   9  20        2.84       -4.87     16.07 o 
  -1   9  20       10.74      -11.00     14.75 o 
   0   9  20        0.20       -4.49      9.83 o 
   1   9  20        2.28       21.53      9.36 o 
  -4   1  21       14.46       18.89      6.28 o 
  -3   1  21        4.89        6.89      5.70 o 
  -2   1  21        8.22        4.99      4.16 o 
  -1   1  21       21.50       31.02      6.43 o 
   0   1  21        2.91       11.61      7.23 o 
   1   1  21      174.13      158.00     18.02 o 
   2   1  21        0.44       -2.03     11.01 o 
   3   1  21        4.93        5.29      8.62 o 
  -4   2  21        5.82       -1.98      5.41 o 
  -3   2  21       37.63       54.37      6.10 o 
  -2   2  21       60.49       56.32     11.75 o 
  -1   2  21        5.18        9.23      5.37 o 
   0   2  21      105.37       95.21     12.33 o 
   1   2  21       38.29       23.96      9.93 o 
   2   2  21      101.53      102.77     15.97 o 
   3   2  21       21.31       19.84     10.14 o 
  -4   3  21        1.99        4.13      5.38 o 
  -3   3  21       87.34       90.92     11.35 o 
  -2   3  21        2.97       -0.79      5.70 o 
  -1   3  21      230.39      242.12     12.53 o 
   0   3  21       18.24       36.52      9.28 o 
   1   3  21        9.52       -6.30     10.31 o 
   2   3  21        2.58       17.51      7.97 o 
   3   3  21        0.04       14.60     15.11 o 
  -3   4  21       14.38        2.63     12.24 o 
  -2   4  21      216.41      192.17     14.46 o 
  -1   4  21       44.11       36.84      7.94 o 
   0   4  21      232.06      227.24     14.11 o 
   1   4  21        6.21        7.69      8.58 o 
   2   4  21        6.64       17.46      7.99 o 
   3   4  21       32.89       47.87     18.29 o 
  -3   5  21       33.78       23.77      8.78 o 
  -2   5  21        0.05      -12.78      8.52 o 
  -1   5  21        0.08       -2.60      6.40 o 
   0   5  21       60.17       41.38      9.43 o 
   1   5  21       18.19        8.82      8.76 o 
   2   5  21        0.19       24.85     10.28 o 
   3   5  21        4.32       31.15     10.27 o 
  -3   6  21        0.82        6.55      7.90 o 
  -2   6  21       23.53       19.62     11.08 o 
  -1   6  21       42.02       33.58      8.34 o 
   0   6  21       16.67       16.97      8.61 o 
   1   6  21       18.06       19.78     11.82 o 
   2   6  21        0.02       20.53      9.67 o 
  -3   7  21        1.02        5.62     10.39 o 
  -2   7  21        9.38       11.06      8.94 o 
  -1   7  21       25.35       14.59     12.82 o 
   0   7  21        1.37       10.54      8.40 o 
   1   7  21        2.68        0.84     10.14 o 
   2   7  21        3.52       17.49      8.98 o 
  -2   8  21       38.92       40.68     11.23 o 
  -1   8  21        3.61        4.84     13.59 o 
   0   8  21        2.52        2.62      9.86 o 
   1   8  21        5.45       22.11      8.86 o 
  -1   9  21        8.35        4.43     10.29 o 
   0   9  21       35.83       33.35     13.69 o 
  -4   0  22        8.43        0.20      9.79 o 
  -3   0  22       16.70       27.12     10.65 o 
  -2   0  22      311.64      331.93     16.35 o 
  -1   0  22       35.30       39.55      8.92 o 
   0   0  22       86.80       76.81     19.61 o 
   1   0  22      880.65      854.31     47.56 o 
   2   0  22       52.96       62.32     21.01 o 
   3   0  22        0.08        5.97     13.37 o 
  -4   1  22        8.25        4.44      7.31 o 
  -3   1  22       17.06       31.40      8.21 o 
  -2   1  22        5.88        5.15      3.69 o 
  -1   1  22      345.86      331.49     13.55 o 
   0   1  22       28.37       26.36      8.38 o 
   1   1  22       68.61       63.35     15.72 o 
   2   1  22        3.66        7.01     11.41 o 
   3   1  22        1.42       18.73     12.41 o 
  -4   2  22        1.42        0.19      5.43 o 
  -3   2  22       24.79       23.55      6.19 o 
  -2   2  22      195.65      194.35     14.07 o 
  -1   2  22      218.81      211.37     11.80 o 
   0   2  22        5.95       -0.45      7.31 o 
   1   2  22      219.38      219.03     17.35 o 
   2   2  22       10.28        7.83     15.27 o 
   3   2  22       44.89       57.24     13.38 o 
  -3   3  22        1.12       11.66      6.73 o 
  -2   3  22       17.56        4.59      9.55 o 
  -1   3  22        6.95        4.53      6.15 o 
   0   3  22       16.28       20.03     10.02 o 
   1   3  22       10.90       20.68      9.39 o 
   2   3  22       25.84       27.31     12.85 o 
   3   3  22       16.98       62.64     19.91 o 
  -3   4  22        2.08       -6.35      7.35 o 
  -2   4  22       37.07       19.23      8.05 o 
  -1   4  22       10.15        1.11      6.52 o 
   0   4  22       21.76        6.94      8.54 o 
   1   4  22        0.93       -0.95      9.11 o 
   2   4  22        1.91       18.86     12.35 o 
   3   4  22       16.40       45.63     18.75 o 
  -3   5  22        0.03       -7.09      6.58 o 
  -2   5  22       18.74       13.62     10.79 o 
  -1   5  22      373.58      334.34     18.63 o 
   0   5  22       59.20       68.30     11.14 o 
   1   5  22        2.01        3.38      8.53 o 
   2   5  22       50.04       72.65     24.91 o 
  -3   6  22        4.20        2.44     12.02 o 
  -2   6  22       32.39       21.88      8.12 o 
  -1   6  22       25.29       34.05      8.78 o 
   0   6  22       83.18       87.81     15.79 o 
   1   6  22        4.21       22.15     11.78 o 
   2   6  22        9.28       39.15     18.71 o 
  -2   7  22        4.31        0.66      7.98 o 
  -1   7  22        5.16       14.13      7.10 o 
   0   7  22        2.53       -2.72     11.43 o 
   1   7  22       66.62       80.68     15.05 o 
   2   7  22        0.07       17.23      9.76 o 
  -2   8  22        3.86       -2.48      9.12 o 
  -1   8  22        6.23       11.63     12.65 o 
   0   8  22       28.71       29.14     10.07 o 
   1   8  22        0.86       11.32      8.52 o 
  -3   1  23       21.13       18.93     11.03 o 
  -2   1  23       19.46       26.57      6.39 o 
  -1   1  23       25.53       29.14      8.84 o 
   0   1  23        9.99       14.13     11.59 o 
   1   1  23       74.01       67.03     18.91 o 
   2   1  23        2.69        9.89     11.74 o 
   3   1  23        3.11       17.54     10.83 o 
  -3   2  23       56.34       47.20      9.85 o 
  -2   2  23        0.02        2.99      5.11 o 
  -1   2  23        0.84       -6.58      5.76 o 
   0   2  23       19.77       24.60      9.13 o 
   1   2  23        0.43       -5.10     12.30 o 
   2   2  23       20.03        9.37     12.29 o 
   3   2  23       12.46       45.28     12.90 o 
  -3   3  23       21.44       25.75      8.15 o 
  -2   3  23       32.17       19.24      9.07 o 
  -1   3  23      127.40      111.37     15.87 o 
   0   3  23      313.12      317.53     16.46 o 
   1   3  23       31.98       36.98     10.42 o 
   2   3  23        2.73        4.93     11.28 o 
  -3   4  23       82.10       74.87     12.01 o 
  -2   4  23        1.12        2.33      6.98 o 
  -1   4  23      110.11      107.86     10.95 o 
   0   4  23      195.82      180.16     14.21 o 
   1   4  23        6.34        7.07      9.39 o 
   2   4  23        2.83       19.27      8.52 o 
  -3   5  23       10.89        5.29      7.97 o 
  -2   5  23        0.96       -7.67      7.92 o 
  -1   5  23        0.00        2.68      7.47 o 
   0   5  23        7.97        0.00      8.49 o 
   1   5  23        2.12        6.24     10.79 o 
   2   5  23       29.51       48.05     18.58 o 
  -2   6  23        8.33        5.36      6.98 o 
  -1   6  23       62.09       31.70     20.27 o 
   0   6  23        2.15       -0.06      8.47 o 
   1   6  23        2.01        8.93     17.09 o 
   2   6  23        2.10       32.80     10.58 o 
  -2   7  23       10.56       -4.37     14.66 o 
  -1   7  23        3.05        7.06      6.95 o 
   0   7  23        6.97       -0.15     21.53 o 
   1   7  23        0.27       10.47     10.77 o 
  -1   8  23        0.02        4.22     18.96 o 
   0   8  23        8.97        1.77     10.57 o 
  -3   0  24        4.81        4.10     17.84 o 
  -2   0  24       80.66       81.29     10.67 o 
  -1   0  24       25.20        4.08     13.13 o 
   0   0  24       63.69       54.78     20.51 o 
   1   0  24       84.26       95.71     25.82 o 
   2   0  24       20.39        3.82     17.30 o 
  -3   1  24       49.21       60.34      8.63 o 
  -2   1  24       39.69       42.47      7.38 o 
  -1   1  24      130.33      118.74     10.61 o 
   0   1  24        1.89        2.21     15.12 o 
   1   1  24       63.15       43.69     15.70 o 
   2   1  24        3.71       13.88     20.83 o 
  -3   2  24        7.58        7.76      7.19 o 
  -2   2  24       21.13       14.29      6.60 o 
  -1   2  24       83.93       80.38      9.70 o 
   0   2  24      215.61      213.08     19.84 o 
   1   2  24       52.08       39.37     14.94 o 
   2   2  24        0.22        2.92     11.41 o 
  -3   3  24        1.52       12.34      7.28 o 
  -2   3  24        8.80        9.03      9.30 o 
  -1   3  24        0.01       -4.29      6.34 o 
   0   3  24       38.30       39.11     10.34 o 
   1   3  24       83.10       72.55     15.72 o 
   2   3  24       22.96       36.67     13.60 o 
  -3   4  24       22.82        6.89      8.37 o 
  -2   4  24        6.07      -11.38      7.59 o 
  -1   4  24        1.43      -10.13      6.75 o 
   0   4  24      121.02      145.13     18.56 o 
   1   4  24        2.52        7.50      9.55 o 
   2   4  24       16.18       33.29     12.74 o 
  -3   5  24       10.63        0.22      8.16 o 
  -2   5  24       19.83       18.26     15.03 o 
  -1   5  24        3.08        6.85      7.80 o 
   0   5  24        0.00        0.02      9.26 o 
   1   5  24       16.94       12.00     18.73 o 
   2   5  24        4.01       45.39     17.37 o 
  -2   6  24        5.60      -13.45      8.97 o 
  -1   6  24        3.01        0.47      7.97 o 
   0   6  24       32.44       23.02     10.84 o 
   1   6  24        0.02       11.38     11.91 o 
  -2   7  24        1.44       -4.72      8.46 o 
  -1   7  24        1.12       -2.30      7.94 o 
   0   7  24       81.27      116.53     22.29 o 
   1   7  24       59.72       47.35     13.84 o 
  -3   1  25        1.17       11.25     10.75 o 
  -2   1  25       67.46       69.52      9.13 o 
  -1   1  25        3.01       -1.86      9.17 o 
   0   1  25       18.33       -4.17     13.84 o 
   1   1  25       29.78        3.65     14.35 o 
   2   1  25       26.57       17.20     12.96 o 
  -3   2  25       38.66       27.64      9.02 o 
  -2   2  25        6.44        3.80      8.11 o 
  -1   2  25      106.89       99.77     11.04 o 
   0   2  25      348.10      375.72     24.96 o 
   1   2  25        0.48       11.62     13.74 o 
   2   2  25        7.91        7.91     12.19 o 
  -3   3  25        8.21        6.47      8.00 o 
  -2   3  25       29.75       22.35     10.71 o 
  -1   3  25        0.54        1.50      7.19 o 
   0   3  25       20.24       10.49      9.29 o 
   1   3  25       14.72       22.34     13.91 o 
   2   3  25       13.85       21.85     13.18 o 
  -3   4  25       37.46       42.71     11.26 o 
  -2   4  25        0.39        6.46      7.96 o 
  -1   4  25       46.32       41.04      9.44 o 
   0   4  25       35.63       15.16      9.98 o 
   1   4  25       19.27       13.45     17.76 o 
   2   4  25       11.26       35.35     16.86 o 
  -2   5  25        0.09       -5.17     11.68 o 
  -1   5  25        0.00       -7.55      7.81 o 
   0   5  25      100.71       97.75     13.46 o 
   1   5  25        9.89       13.44     14.33 o 
  -2   6  25        1.42        0.81     13.26 o 
  -1   6  25        8.89       -1.05      8.33 o 
   0   6  25        0.03       -6.36     11.14 o 
   1   6  25       15.74        4.21     11.20 o 
  -1   7  25        5.83       12.60     19.32 o 
   0   7  25       11.09       10.86     13.12 o 
  -3   0  26        5.88       36.30     13.29 o 
  -2   0  26        7.77       37.33     14.80 o 
  -1   0  26        0.15      -10.83     13.75 o 
   0   0  26      171.13      128.47     25.89 o 
   1   0  26        0.59      -26.07     19.08 o 
   2   0  26        0.57        5.95     19.45 o 
  -3   1  26        2.06       13.86     10.25 o 
  -2   1  26       13.24        4.78      8.41 o 
  -1   1  26        0.74       15.58     11.21 o 
   0   1  26       12.76       15.05     13.46 o 
   1   1  26        6.85       -3.28     13.71 o 
   2   1  26       32.76       50.57     15.38 o 
  -3   2  26        0.65        3.10      7.57 o 
  -2   2  26        0.10        6.16      6.80 o 
  -1   2  26       53.73       48.85     13.55 o 
   0   2  26       48.37       57.03     15.90 o 
   1   2  26       14.53       21.86     15.23 o 
   2   2  26        3.38       11.12     12.85 o 
  -2   3  26        6.22        3.89      7.04 o 
  -1   3  26       30.84       12.45      8.18 o 
   0   3  26        3.19        5.25     19.29 o 
   1   3  26       19.74       15.66     13.19 o 
   2   3  26       50.49       73.58     17.09 o 
  -2   4  26        3.77       -0.58     11.75 o 
  -1   4  26       26.12        7.56      8.49 o 
   0   4  26       10.51       19.58     10.81 o 
   1   4  26        5.97      -11.91     24.09 o 
  -2   5  26        2.51        7.05      8.42 o 
  -1   5  26        6.35        5.01     11.28 o 
   0   5  26       31.21       30.68     17.33 o 
   1   5  26        1.02       -3.74      9.60 o 
  -1   6  26       24.43        4.15     12.71 o 
   0   6  26       16.18        0.30     10.51 o 
  -2   1  27       10.52        8.33      8.89 o 
  -1   1  27       37.38       34.52     30.96 o 
   0   1  27       26.51       35.27     23.08 o 
   1   1  27       33.61       55.93     18.02 o 
  -2   2  27       16.64       11.39     10.72 o 
  -1   2  27        0.06      -19.33     12.89 o 
   0   2  27        8.53       10.44     13.87 o 
   1   2  27       11.07       18.25     15.79 o 
  -2   3  27        0.41       -2.88      8.83 o 
  -1   3  27        3.07       -1.27      8.48 o 
   0   3  27       56.69       36.66     15.23 o 
   1   3  27       34.00       47.74     16.27 o 
  -2   4  27        0.32       -2.22      8.02 o 
  -1   4  27      112.48      105.63     13.01 o 
   0   4  27       55.75       48.77     16.73 o 
   1   4  27        1.72       -0.59     12.86 o 
  -1   5  27       10.15        4.65      9.61 o 
   0   5  27        0.30        6.35     11.32 o 
  -2   0  28       67.67       75.73     21.34 o 
  -1   0  28        1.57      -20.68     14.58 o 
   0   0  28        1.29      -23.91     15.94 o 
   1   0  28        6.98       11.84     22.46 o 
  -2   1  28        8.06       -3.48     14.69 o 
  -1   1  28       16.69       14.50     24.30 o 
   0   1  28       14.97      -18.75     13.71 o 
   1   1  28        2.01       21.25     15.62 o 
  -2   2  28        0.02       -6.33     10.10 o 
  -1   2  28       54.94       41.42     15.40 o 
   0   2  28      122.25      106.79     19.01 o 
   1   2  28       14.69       23.61     16.34 o 
  -2   3  28        4.28       -2.37      9.08 o 
  -1   3  28       38.09       25.68     23.44 o 
   0   3  28        5.00       16.01     15.10 o 
   1   3  28        1.63       12.65     15.04 o 
  -1   4  28       16.47        3.06     10.00 o 
   0   4  28        1.07      -12.15     13.76 o 
  -1   1  29        0.68      -16.56     11.04 o 
   0   1  29       18.22       -9.68     13.76 o 
  -1   2  29        7.90       -7.62     13.69 o 
   0   2  29        0.24       12.96     17.34 o 
  -1   3  29       71.18       68.82     17.23 o 
   0   3  29       13.98       17.61     20.11 o 
                                                 
